# Supplementary material for: Metabolic Response of Faecalibacterium prausnitzii to Cell-Free Supernatants from Lactic Acid Bacteria
Source: Microorganisms. 2020 Oct 5;8(10):1528. doi: 10.3390/microorganisms8101528 (PMC7650636; doi:10.3390/microorganisms8101528)
Supplement: Supplementary file 1 [file microorganisms-08-01528-s001.zip]

Archive with 11 entries (11 files):
- Figure_S1.jpg
- Figure_S2.png
- Figure_S3.png
- Figure_S4.png
- Figure_S5.png
- Table_S1.xlsx
- Table_S2.xlsx
- Table_S3.xlsx
- Table_S4.xlsx
- Table_S5.xlsx
- Table_S6.xlsx
