# Supplementary material for: Metabolic Response of Faecalibacterium prausnitzii to Cell-Free Supernatants from Lactic Acid Bacteria
Source: Microorganisms. 2020 Oct 5;8(10):1528. doi: 10.3390/microorganisms8101528 (PMC7650636; doi:10.3390/microorganisms8101528)
Supplement: Supplementary file 1 [file microorganisms-08-01528-s001.zip › Table_S1.xlsx]

## Sheet: Table_S1
Table S1. List of strains used to generate supernatants and of the commensal strain on which the supernatant was tested.
Tested strains (cell-free supernatants)
Bifidobacterium animalis subsp animalis CNCM I-4602
Bifidobacterium animalis subsp lactis CNCM I-2494
Bifidobacterium bifidum CNCM I-4319
Lactobacillus rhamnosus CNCM I-3690
Lactobacillus rhamnosus Lr32
Lactobacillus paracasei CNCM I-3689
Lactobacillus paracasei CNCM I-1518
Lactobacillus fermentum Lfe9
Lactobacillus reuteri Lre12
Lactococcus lactis subsp lactis CNCM I-1631
Lactococcus lactis subsp cremoris CNCM I-3558
Streptococcus thermophilus CNCM I-3862
Commensal strain studied
Faecalibacterium prausnitzii DSM 17677
