# Supplementary material for: Metabolic Response of Faecalibacterium prausnitzii to Cell-Free Supernatants from Lactic Acid Bacteria
Source: Microorganisms. 2020 Oct 5;8(10):1528. doi: 10.3390/microorganisms8101528 (PMC7650636; doi:10.3390/microorganisms8101528)
Supplement: Supplementary file 1 [file microorganisms-08-01528-s001.zip › Table_S2.xlsx]

## Sheet: Table_S2
Table S2. Genes identified as differentially expressed (with a log2FC > 1.5) and the percentage of the total of 2607 genes included in the analysis displaying differential expression in each condition relative to the negative control. The numbers of genes upregulated and downregulated, the total number of genes and the percentage are indicated.
Supernatant	Total DEG	Up regulated	Down regulated
L. paracasei	518 (18.8%)	114 (4.1%)	404 (14.7%)
Lc. lactis	513 (18.7%)	95 (3.8%)	418 (15.2%)
Lc. cremoris	389 (14.1%)	103 (3.7%)	286 (10.4%)
S. thermophilus	616 (22.4%)	170 (6.1%)	446 (16.2%)
