# Supplementary material for: Metabolic Response of Faecalibacterium prausnitzii to Cell-Free Supernatants from Lactic Acid Bacteria
Source: Microorganisms. 2020 Oct 5;8(10):1528. doi: 10.3390/microorganisms8101528 (PMC7650636; doi:10.3390/microorganisms8101528)
Supplement: Supplementary file 1 [file microorganisms-08-01528-s001.zip › Table_S4.xlsx]

## Sheet: Table_S4
Table S4. List of commonly upregulated genes. The gene ID, the log2FC for each of the conditions relative to the negative control, the protein description according to NCBI, COG category, the closest annotated product in the COG database, CAZy domains annotation, GO terms and description for the best KEGG Ortholog are shown.
	log2FoldChange
Gene	L. paracasei	Lc. lactis	Lc. cremoris	S. thermophilus	Product NCBI	COG Category	COG Ortholog Description	CAZy	GO Biological Process	GO Molecular Function	GO Cellular Component	KEGG Orthology
FAEPRAA2165_RS10365	1.6	2.09	3.01	2.99	dihydropyrimidine dehydrogenase subunit A	ER	NADPH-dependent glutamate synthase beta chain or related oxidoreductase		oxidation-reduction process	iron-sulfur cluster binding // oxidoreductase activity		glutamate synthase (NADPH) small chain [EC:1.4.1.13]
FAEPRAA2165_RS02200	2.29	1.95	1.87	1.97	GTP pyrophosphokinase	FT	ppGpp synthetase catalytic domain (RelA/SpoT-type nucleotidyltranferase)		guanosine tetraphosphate metabolic process			putative GTP pyrophosphokinase [EC:2.7.6.5]
FAEPRAA2165_RS03310	2.52	2.04	2.44	2.93	MFS transporter	G	Na+/melibiose symporter or related transporter			transporter activity		glycoside/pentoside/hexuronide:cation symporter, GPH family
FAEPRAA2165_RS03315	1.63	1.51	2.18	2.02	DUF4981 domain-containing protein	G	Beta-galactosidase/beta-glucuronidase	GH2(36-908)	metabolic process // carbohydrate metabolic process	carbohydrate binding // hydrolase activity, acting on glycosyl bonds // hydrolase activity // beta-galactosidase activity // hydrolase activity, hydrolyzing O-glycosyl compounds // catalytic activity	beta-galactosidase complex	beta-galactosidase [EC:3.2.1.23]
FAEPRAA2165_RS02585	1.54	2.2	2.94	3.02	glycoside hydrolase family 2	G	Beta-galactosidase/beta-glucuronidase	GH2(7-532)	metabolic process // carbohydrate metabolic process	hydrolase activity, acting on glycosyl bonds // hydrolase activity // hydrolase activity, hydrolyzing O-glycosyl compounds		beta-galactosidase [EC:3.2.1.23]
FAEPRAA2165_RS12610	1.73	1.81	1.58	1.75	bifunctional folylpolyglutamate synthase/dihydrofolate synthase	H	Folylpolyglutamate synthase/Dihydropteroate synthase		tetrahydrofolylpolyglutamate biosynthetic process // folic acid-containing compound biosynthetic process // biosynthetic process	ligase activity // ATP binding // tetrahydrofolylpolyglutamate synthase activity // nucleotide binding		dihydrofolate synthase / folylpolyglutamate synthase [EC:6.3.2.12 6.3.2.17]
FAEPRAA2165_RS14340	3.4	3.87	3.93	4.58	DegV domain-containing protein	I	Fatty acid-binding protein DegV (function unknown)			lipid binding
FAEPRAA2165_RS04355	1.95	1.62	2.03	2.37	DegV family protein	I	Fatty acid-binding protein DegV (function unknown)			lipid binding
FAEPRAA2165_RS02195	2.46	2.09	2.06	2.19	cardiolipin synthase	I	Phosphatidylserine/phosphatidylglycerophosphate/cardiolipin synthase or related enzyme					cardiolipin synthase A/B [EC:2.7.8.-]
FAEPRAA2165_RS01465	1.86	2.68	3.28	3.91	elongation factor G	J	Translation elongation factor EF-G, a GTPase		translational elongation	GTP binding // GTPase activity // translation elongation factor activity		elongation factor G
FAEPRAA2165_RS05840	3.79	2.41	2.96	2.39	GntR family transcriptional regulator	K	DNA-binding transcriptional regulator YhcF, GntR family		regulation of transcription, DNA-templated // transcription, DNA-templated	DNA-binding transcription factor activity // DNA binding		GntR family transcriptional regulator
FAEPRAA2165_RS01610	1.57	1.9	1.68	2.15	XRE family transcriptional regulator	K	Transcriptional regulator, contains XRE-family HTH domain			sequence-specific DNA binding // DNA binding
FAEPRAA2165_RS07670	2.81	3.43	3.26	2.99	GntR family transcriptional regulator	K	DNA-binding transcriptional regulator YhcF, GntR family		regulation of transcription, DNA-templated // transcription, DNA-templated	DNA-binding transcription factor activity // DNA binding
FAEPRAA2165_RS04075	2.27	2.7	1.79	2.7	glycosyltransferase family 2 protein	M	Glycosyltransferase involved in cell wall bisynthesis	GT2_Glycos_transf_2(5-112)		transferase activity, transferring glycosyl groups // transferase activity
FAEPRAA2165_RS04065	3.01	2.28	1.91	3.04	glycosyl transferase	M	Mannosyltransferase OCH1 or related enzyme	GT32(23-101)
FAEPRAA2165_RS09720	2.14	1.67	1.69	1.95	N-acetylmuramoyl-L-alanine amidase	M	N-acetylmuramoyl-L-alanine amidase		peptidoglycan catabolic process	hydrolase activity // N-acetylmuramoyl-L-alanine amidase activity	integral component of membrane // membrane	N-acetylmuramoyl-L-alanine amidase [EC:3.5.1.28]
FAEPRAA2165_RS09205	1.79	1.59	1.63	1.64	D-alanyl-D-alanine carboxypeptidase	M	LD-carboxypeptidase LdcB, LAS superfamily		proteolysis	peptidase activity		zinc D-Ala-D-Ala carboxypeptidase [EC:3.4.17.14]
FAEPRAA2165_RS04975	1.71	1.79	2.56	3.7	(Fe-S)-binding protein	R	MinD superfamily P-loop ATPase, contains an inserted ferredoxin domain
FAEPRAA2165_RS09230	1.77	2.79	3.1	3.83	(Fe-S)-binding protein	R	MinD superfamily P-loop ATPase, contains an inserted ferredoxin domain
FAEPRAA2165_RS14535	2.21	1.8	2.12	2.56	HlyC/CorC family transporter	R	Hemolysin or related protein, contains CBS domains		oxidation-reduction process	flavin adenine dinucleotide binding // oxidoreductase activity, acting on CH-OH group of donors // transporter activity	integral component of membrane // membrane
FAEPRAA2165_RS12605	1.78	1.93	1.67	1.73	folate family ECF transporter S component	S	Uncharacterized membrane protein			transporter activity	integral component of membrane // membrane
FAEPRAA2165_RS09640	2.12	2.03	1.89	2.32	preprotein translocase subunit YajC	U	Preprotein translocase subunit YajC				integral component of membrane // membrane	preprotein translocase subunit YajC
FAEPRAA2165_RS05845	3.53	2.15	2.56	2.38	ABC transporter ATP-binding protein	V	ABC-type multidrug transport system, ATPase component			ATPase activity // ATP binding // nucleotide binding // transporter activity		ABC-2 type transport system ATP-binding protein
FAEPRAA2165_RS07675	2.62	3.25	3.23	2.8	ABC transporter ATP-binding protein	V	ABC-type multidrug transport system, ATPase component			ATPase activity // ATP binding // nucleotide binding // transporter activity		ABC-2 type transport system ATP-binding protein
FAEPRAA2165_RS14345	3.3	3.37	3.44	3.98	DUF1836 domain-containing protein
FAEPRAA2165_RS07680	2.51	3.07	3.02	2.77	hypothetical protein						integral component of membrane // membrane
FAEPRAA2165_RS04080	2.09	2.41	1.51	2.44	hypothetical protein			GT14(3-188)		acetylglucosaminyltransferase activity	membrane
FAEPRAA2165_RS15185	1.57	2.27	1.99	2.39	hypothetical protein
FAEPRAA2165_RS05780	1.7	1.54	2.24	2.11	hypothetical protein						integral component of membrane // membrane
FAEPRAA2165_RS02365	1.72	2.75	3.85	3.77	hypothetical protein
FAEPRAA2165_RS04070	2.72	2.59	1.91	2.98	EpsG family protein
FAEPRAA2165_RS01605	1.55	2.43	2.17	2.39	hypothetical protein
FAEPRAA2165_RS05850	3.43	1.88	2.26	2.26	ABC-2 transporter permease					transporter activity	integral component of membrane // membrane
