# Supplementary material for: Metabolic Response of Faecalibacterium prausnitzii to Cell-Free Supernatants from Lactic Acid Bacteria
Source: Microorganisms. 2020 Oct 5;8(10):1528. doi: 10.3390/microorganisms8101528 (PMC7650636; doi:10.3390/microorganisms8101528)
Supplement: Supplementary file 1 [file microorganisms-08-01528-s001.zip › Table_S5.xlsx]

## Sheet: Table_S5
Table S5. List of commonly downregulated genes. The gene ID, the log2FC for each of the conditions relative to the negative control, the protein description according to NCBI, COG category, the closest annotated product in the COG database, CAZy domains annotation, GO terms and description for the best KEGG Ortholog are shown.
	log2FoldChange
Gene	L. paracasei	Lc. lactis	Lc. cremoris	S. thermophilus	Product NCBI	COG Category	COG Ortholog Description	CAZy	GO Biological Process	GO Molecular Function	GO Cellular Component	KEGG Orthology
FAEPRAA2165_RS04920	-2.81	-3.18	-1.91	-2.81	Mg++/citrate complex transporter	C	Mg2+/citrate symporter		transmembrane transport // citrate transport	citrate transmembrane transporter activity // transporter activity	integral component of membrane // membrane	citrate-Mg2+:H+ or citrate-Ca2+:H+ symporter, CitMHS family
FAEPRAA2165_RS08050	-2.69	-1.95	-1.77	-2.92	N-acetylmuramoyl-L-alanine amidase	D	Cell division protein FtsN		peptidoglycan catabolic process	peptidoglycan binding // N-acetylmuramoyl-L-alanine amidase activity
FAEPRAA2165_RS08505	-2.79	-2.69	-2	-3.1	chromosome partitioning protein ParB	D	Chromosome segregation protein Spo0J, contains ParB-like nuclease domain			DNA binding
FAEPRAA2165_RS03420	-3.01	-6.04	-2.43	-4.21	chromosome partitioning protein ParB	D	Chromosome segregation protein Spo0J, contains ParB-like nuclease domain					chromosome partitioning protein, ParB family
FAEPRAA2165_RS02120	-2.73	-1.95	-1.7	-1.78	ImmA/IrrE family metallo-endopeptidase	E	Zn-dependent peptidase ImmA, M78 family
FAEPRAA2165_RS04540	-2.81	-3.46	-2.32	-4.05	APC family permease	E	Amino acid transporter		transmembrane transport // amino acid transmembrane transport	transmembrane transporter activity // amino acid transmembrane transporter activity // transporter activity	integral component of membrane // membrane	basic amino acid/polyamine antiporter, APA family
FAEPRAA2165_RS13490	-2.07	-2.42	-1.65	-1.76	nickel ABC transporter, nickel/metallophore periplasmic binding protein	E	ABC-type transport system, periplasmic component					nickel transport system substrate-binding protein
FAEPRAA2165_RS11280	-3.32	-3.3	-2.57	-3.41	phosphoadenosine phosphosulfate reductase	EH	3'-phosphoadenosine 5'-phosphosulfate sulfotransferase (PAPS reductase)/FAD synthetase or related enzyme
FAEPRAA2165_RS13470	-2.34	-3.26	-1.88	-2.62	ABC transporter ATP-binding protein	EP	ABC-type dipeptide/oligopeptide/nickel transport system, ATPase component			ATPase activity // ATP binding // nucleotide binding // transporter activity		nickel transport system ATP-binding protein [EC:3.6.3.24]
FAEPRAA2165_RS13485	-2.57	-3.32	-2.27	-3.01	nickel ABC transporter permease	EP	ABC-type dipeptide/oligopeptide/nickel transport system, permease component		transmembrane transport		integral component of membrane // membrane // plasma membrane	nickel transport system permease protein
FAEPRAA2165_RS13480	-2.13	-3.6	-2.63	-2.8	peptide ABC transporter permease	EP	ABC-type dipeptide/oligopeptide/nickel transport system, permease component		transmembrane transport	transporter activity	integral component of membrane // membrane // plasma membrane	nickel transport system permease protein
FAEPRAA2165_RS04870	-2.11	-2.57	-2.51	-2.58	ABC transporter permease	EP	ABC-type dipeptide/oligopeptide/nickel transport system, permease component		transmembrane transport	transporter activity	integral component of membrane // membrane // plasma membrane	peptide/nickel transport system permease protein
FAEPRAA2165_RS13475	-1.92	-2.6	-2.14	-1.96	ABC transporter ATP-binding protein	EP	ABC-type dipeptide/oligopeptide/nickel transport system, ATPase component			ATPase activity // ATP binding // nucleotide binding // transporter activity		nickel transport system ATP-binding protein [EC:3.6.3.24]
FAEPRAA2165_RS04545	-2.62	-3.27	-2.48	-3.8	aspartate aminotransferase	ER	Bifunctional PLP-dependent enzyme with beta-cystathionase and maltose regulon repressor activities		biosynthetic process	pyridoxal phosphate binding // transferase activity // transaminase activity // catalytic activity		cysteine-S-conjugate beta-lyase [EC:4.4.1.13]
FAEPRAA2165_RS13090	-2.55	-2.64	-2.1	-3.33	bifunctional metallophosphatase/5'-nucleotidase	FV	2',3'-cyclic-nucleotide 2'-phosphodiesterase/5'- or 3'-nucleotidase, 5'-nucleotidase family		nucleotide catabolic process	hydrolase activity // nucleotide binding		5'-nucleotidase / UDP-sugar diphosphatase [EC:3.1.3.5 3.6.1.45]
FAEPRAA2165_RS13385	-3.32	-2.27	-2.18	-5.22	glycogen/starch/alpha-glucan family phosphorylase	G	Glucan phosphorylase	GT35(76-751)	carbohydrate metabolic process	SHG alpha-glucan phosphorylase activity // linear malto-oligosaccharide phosphorylase activity // pyridoxal phosphate binding // transferase activity, transferring glycosyl groups // transferase activity // glycogen phosphorylase activity // phosphorylase activity		glycogen phosphorylase [EC:2.4.1.1]
FAEPRAA2165_RS14755	-1.79	-2.48	-1.84	-1.82	PTS mannose/fructose/sorbose transporter subunit IIB	G	Phosphotransferase system, mannose/fructose/N-acetylgalactosamine-specific component IIB		carbohydrate transmembrane transport // phosphoenolpyruvate-dependent sugar phosphotransferase system	protein-N(PI)-phosphohistidine-sugar phosphotransferase activity // transporter activity	cytoplasm
FAEPRAA2165_RS07445	-2.05	-3.93	-2.3	-3.05	SLC13 family permease	G	Di- and tricarboxylate transporter			transporter activity
FAEPRAA2165_RS06555	-1.67	-1.63	-1.6	-3.09	pantetheine-phosphate adenylyltransferase	H	Phosphopantetheine adenylyltransferase		coenzyme A biosynthetic process // biosynthetic process	nucleotidyltransferase activity // transferase activity // ATP binding // pantetheine-phosphate adenylyltransferase activity // catalytic activity // nucleotide binding	cytoplasm	pantetheine-phosphate adenylyltransferase [EC:2.7.7.3]
FAEPRAA2165_RS01710	-2.02	-2.09	-1.76	-1.82	3-phosphoserine/phosphohydroxythreonine transaminase	HE	Phosphoserine aminotransferase					phosphoserine aminotransferase [EC:2.6.1.52]
FAEPRAA2165_RS04915	-1.89	-2.48	-1.67	-2.43	CoA transferase	I	Crotonobetainyl-CoA:carnitine CoA-transferase CaiB and related acyl-CoA transferases		metabolic process	formyl-CoA transferase activity // transferase activity // catalytic activity
FAEPRAA2165_RS06570	-1.58	-1.93	-1.66	-2.41	3-hydroxybutyryl-CoA dehydrogenase	I	3-hydroxyacyl-CoA dehydrogenase		oxidation-reduction process // fatty acid metabolic process	NAD+ binding // oxidoreductase activity // 3-hydroxyacyl-CoA dehydrogenase activity		3-hydroxybutyryl-CoA dehydrogenase [EC:1.1.1.157]
FAEPRAA2165_RS06565	-1.67	-1.9	-1.62	-2.63	enoyl-CoA hydratase	I	Enoyl-CoA hydratase/carnithine racemase		metabolic process	lyase activity // 3-hydroxybutyryl-CoA dehydratase activity // catalytic activity		enoyl-CoA hydratase [EC:4.2.1.17]
FAEPRAA2165_RS06560	-1.58	-1.84	-1.79	-2.8	acetyl-CoA C-acetyltransferase	I	Acetyl-CoA acetyltransferase		metabolic process	transferase activity, transferring acyl groups other than amino-acyl groups // transferase activity, transferring acyl groups // transferase activity // catalytic activity		acetyl-CoA C-acetyltransferase [EC:2.3.1.9]
FAEPRAA2165_RS11330	-3.1	-2.48	-2.42	-4.01	modification methylase MunI	J	N6-adenosine-specific RNA methylase IME4		methylation	methyltransferase activity // nucleic acid binding
FAEPRAA2165_RS03260	-1.6	-2.57	-2.11	-2.64	30S ribosomal protein S12	J	Ribosomal protein S12		translation	rRNA binding // structural constituent of ribosome // RNA binding // tRNA binding	small ribosomal subunit // ribosome // intracellular	small subunit ribosomal protein S12
FAEPRAA2165_RS08130	-2.24	-2.03	-2.02	-3.87	MarR family transcriptional regulator	K	DNA-binding transcriptional regulator, MarR family		regulation of transcription, DNA-templated // transcription, DNA-templated	DNA-binding transcription factor activity // DNA binding
FAEPRAA2165_RS15865	-3.67	-2.1	-2.46	-4.87	sigma-70 family RNA polymerase sigma factor	K	DNA-directed RNA polymerase specialized sigma subunit, sigma24 family		regulation of DNA-templated transcription, initiation // regulation of transcription, DNA-templated // DNA-templated transcription, initiation // transcription, DNA-templated	sigma factor activity // DNA-binding transcription factor activity // DNA binding		RNA polymerase sigma-70 factor, ECF subfamily
FAEPRAA2165_RS03790	-1.73	-2.47	-1.78	-2.41	XRE family transcriptional regulator	K	DNA-binding transcriptional regulator, XRE-family HTH domain
FAEPRAA2165_RS08350	-2.06	-3.08	-2.76	-3	hypothetical protein	K	DNA-directed RNA polymerase specialized sigma subunit, sigma24 family					RNA polymerase sigma-70 factor, ECF subfamily
FAEPRAA2165_RS06000	-2.62	-2.43	-1.73	-2.73	XRE family transcriptional regulator	K	Transcriptional regulator, contains XRE-family HTH domain			sequence-specific DNA binding // DNA binding
FAEPRAA2165_RS03740	-2.55	-3.27	-1.69	-2.68	XRE family transcriptional regulator	K	Transcriptional regulator, contains XRE-family HTH domain
FAEPRAA2165_RS15870	-3.72	-2.39	-2.71	-5.27	sigma-70 family RNA polymerase sigma factor	K	DNA-directed RNA polymerase specialized sigma subunit, sigma24 family		regulation of DNA-templated transcription, initiation // regulation of transcription, DNA-templated // DNA-templated transcription, initiation	sigma factor activity // DNA-binding transcription factor activity // DNA binding		RNA polymerase sigma-70 factor, ECF subfamily
FAEPRAA2165_RS07885	-2.65	-3.19	-1.88	-4.08	DNA methylase	L	DNA modification methylase		methylation // DNA methylation	transferase activity // N-methyltransferase activity // methyltransferase activity // DNA binding
FAEPRAA2165_RS03440	-3.02	-4.69	-2.95	-4.89	DUF4368 domain-containing protein	L	Site-specific DNA recombinase related to the DNA invertase Pin		DNA recombination	DNA binding // recombinase activity
FAEPRAA2165_RS03680	-2.57	-4.09	-2.23	-3.76	N-domain protein, SNF2 family	L	Adenine-specific DNA methylase, N12 class
FAEPRAA2165_RS03470	-2.49	-4.27	-2.41	-4.05	DUF3991 domain-containing protein	L	RecA-family ATPase
FAEPRAA2165_RS08770	-1.9	-2.54	-2.13	-3.3	DUF4368 domain-containing protein	L	Site-specific DNA recombinase related to the DNA invertase Pin		DNA recombination	DNA binding // recombinase activity
FAEPRAA2165_RS00260	-2.91	-4.44	-2.49	-4.18	DUF4368 domain-containing protein	L	Site-specific DNA recombinase related to the DNA invertase Pin		DNA recombination	DNA binding // recombinase activity
FAEPRAA2165_RS03655	-3.54	-4.84	-2.69	-3.32	DNA topoisomerase III	L	DNA topoisomerase IA		DNA topological change	isomerase activity // DNA topoisomerase type I activity // DNA topoisomerase activity // DNA binding		DNA topoisomerase III [EC:5.99.1.2]
FAEPRAA2165_RS13665	-2.47	-3.47	-2.43	-3.34	cell division protein ZapE	L	DNA replication protein DnaC			ATP binding		DNA replication protein DnaC
FAEPRAA2165_RS11275	-3.15	-2.65	-2.05	-3.41	DUF3849 domain-containing protein	L	Antirestriction protein ArdC
FAEPRAA2165_RS07805	-3.63	-3.41	-2.29	-3.8	single-stranded DNA-binding protein	L	Single-stranded DNA-binding protein		DNA replication	single-stranded DNA binding // DNA binding		single-strand DNA-binding protein
FAEPRAA2165_RS00235	-2.51	-5.55	-2.95	-5.12	site-specific DNA-methyltransferase	L	DNA modification methylase		N-4 methylation of cytosine // methylation // DNA methylation	transferase activity // site-specific DNA-methyltransferase (cytosine-N4-specific) activity // N-methyltransferase activity // methyltransferase activity // DNA binding
FAEPRAA2165_RS13160	-3.21	-4.81	-3.27	-6.48	type IA DNA topoisomerase	L	DNA topoisomerase IA		DNA topological change	isomerase activity // DNA topoisomerase type I activity // DNA topoisomerase activity // DNA binding		DNA topoisomerase III [EC:5.99.1.2]
FAEPRAA2165_RS11285	-3.18	-3.36	-2.4	-3.59	DNA topoisomerase III	L	DNA topoisomerase IA		DNA topological change	isomerase activity // DNA topoisomerase type I activity // DNA topoisomerase activity // DNA binding		DNA topoisomerase III [EC:5.99.1.2]
FAEPRAA2165_RS00845	-2.38	-3.31	-2.42	-3.4	DNA primase	L	DNA primase (bacterial type)		DNA replication, synthesis of RNA primer // DNA replication	zinc ion binding // DNA primase activity // DNA binding
FAEPRAA2165_RS07780	-3.04	-3.32	-1.82	-3.03	3'-5' exonuclease	L	DNA polymerase III, epsilon subunit or related 3'-5' exonuclease		nucleic acid phosphodiester bond hydrolysis	exonuclease activity // nucleic acid binding		DNA polymerase III subunit epsilon [EC:2.7.7.7]
FAEPRAA2165_RS12370	-2.46	-3.02	-2.59	-2.88	type IA DNA topoisomerase	L	DNA topoisomerase IA		DNA topological change	isomerase activity // DNA topoisomerase type I activity // DNA topoisomerase activity // DNA binding		DNA topoisomerase III [EC:5.99.1.2]
FAEPRAA2165_RS07820	-3.11	-4.33	-2.45	-3.98	site-specific DNA-methyltransferase	L	DNA modification methylase		N-4 methylation of cytosine // methylation // DNA methylation	transferase activity // site-specific DNA-methyltransferase (cytosine-N4-specific) activity // N-methyltransferase activity // methyltransferase activity // DNA binding
FAEPRAA2165_RS11305	-3.23	-2.95	-2.96	-3.61	site-specific DNA-methyltransferase	L	DNA modification methylase
FAEPRAA2165_RS02130	-2.83	-2.28	-1.93	-2.03	DNA polymerase IV	L	Nucleotidyltransferase/DNA polymerase involved in DNA repair		DNA biosynthetic process // cellular response to DNA damage stimulus // DNA repair // DNA-dependent DNA replication // DNA replication	metal ion binding // nucleotidyltransferase activity // transferase activity // DNA-directed DNA polymerase activity // damaged DNA binding // DNA binding // magnesium ion binding	cytoplasm	DNA polymerase IV [EC:2.7.7.7]
FAEPRAA2165_RS03595	-3.27	-4.6	-2.22	-3.93	DNA topoisomerase	L	DNA topoisomerase IA					DNA topoisomerase III [EC:5.99.1.2]
FAEPRAA2165_RS04100	-3.06	-6.05	-2.15	-4.41	site-specific integrase	L	Site-specific recombinase XerD		DNA integration // DNA recombination	DNA binding
FAEPRAA2165_RS07325	-3.19	-3.7	-1.83	-3.86	site-specific integrase	LX	Integrase		DNA integration // DNA recombination	DNA binding
FAEPRAA2165_RS00390	-3.12	-3.28	-2.12	-4.33	integrase	LX	Integrase		DNA integration // DNA recombination	DNA binding
FAEPRAA2165_RS13145	-2.47	-6.34	-2.92	-4.27	NlpC/P60 family protein	M	Cell wall-associated hydrolase, NlpC family				integral component of membrane // membrane
FAEPRAA2165_RS08445	-3.27	-6.06	-3.37	-4.52	NlpC/P60 family protein	M	Cell wall-associated hydrolase, NlpC family
FAEPRAA2165_RS10100	-3.33	-1.92	-2.02	-4.39	NAD-binding protein	M	dTDP-4-dehydrorhamnose reductase					dTDP-4-dehydrorhamnose reductase [EC:1.1.1.133]
FAEPRAA2165_RS03580	-2.65	-4.97	-2.64	-4.46	NlpC/P60 family protein	M	Cell wall-associated hydrolase, NlpC family				integral component of membrane // membrane
FAEPRAA2165_RS12780	-2.07	-2.68	-1.72	-2.64	MBOAT family protein	M	D-alanyl-lipoteichoic acid acyltransferase DltB, MBOAT superfamily		alginic acid biosynthetic process		integral component of membrane // membrane
FAEPRAA2165_RS11300	-3.2	-4.04	-2.49	-4.32	peptidase M23	M	Cell wall-associated hydrolase, NlpC family				integral component of membrane // membrane
FAEPRAA2165_RS03415	-2.56	-3.68	-2.4	-3.93	ParA family protein	N	Cellulose biosynthesis protein BcsQ		oxidation-reduction process	oxidoreductase activity // ATP binding		chromosome partitioning protein
FAEPRAA2165_RS10815	-2.49	-1.96	-1.6	-1.93	nucleotide exchange factor GrpE	O	Molecular chaperone GrpE (heat shock protein)		regulation of catalytic activity // protein folding	chaperone binding // protein homodimerization activity // adenyl-nucleotide exchange factor activity // transporter activity	cytoplasm	molecular chaperone GrpE
FAEPRAA2165_RS00425	-1.57	-1.58	-1.64	-2.05	phosphate ABC transporter, permease protein PstA	P	ABC-type phosphate transport system, permease component					phosphate transport system permease protein
FAEPRAA2165_RS00435	-1.95	-1.89	-1.97	-2.73	phosphate ABC transporter phosphate-binding protein	P	ABC-type phosphate transport system, periplasmic component					phosphate transport system substrate-binding protein
FAEPRAA2165_RS06105	-3.38	-3.73	-2.72	-2.08	iron ABC transporter permease	P	ABC-type enterobactin transport system, permease component			transporter activity	integral component of membrane // membrane // plasma membrane	iron complex transport system permease protein
FAEPRAA2165_RS06100	-3.53	-3.95	-3.17	-2.67	iron ABC transporter permease	P	ABC-type Fe3+-siderophore transport system, permease component			transporter activity	integral component of membrane // membrane // plasma membrane	iron complex transport system permease protein
FAEPRAA2165_RS06095	-5.01	-4.43	-2.95	-3.81	iron-siderophore ABC transporter substrate-binding protein	P	ABC-type Fe3+-hydroxamate transport system, periplasmic component			transporter activity		iron complex transport system substrate-binding protein
FAEPRAA2165_RS06110	-3.39	-3.62	-2.33	-2.03	ABC transporter ATP-binding protein	PH	ABC-type cobalamin/Fe3+-siderophores transport system, ATPase component			ATPase activity // ATP binding // nucleotide binding // transporter activity		iron complex transport system ATP-binding protein [EC:3.6.3.34]
FAEPRAA2165_RS12325	-2.62	-3.14	-1.57	-2.08	ABC transporter ATP-binding protein	PR	Energy-coupling factor transporter ATP-binding protein EcfA2			transporter activity		energy-coupling factor transport system ATP-binding protein [EC:3.6.3.-]
FAEPRAA2165_RS00800	-2.78	-2.4	-2.02	-3.41	ATP-binding protein	R	Predicted ATPase, AAA+ superfamily					uncharacterized protein
FAEPRAA2165_RS04930	-2.51	-3.89	-2.34	-3.55	ATP-binding protein	R	MoxR-like ATPase			ATPase activity // ATP binding
FAEPRAA2165_RS04925	-3.66	-5.53	-2.49	-5.41	hypothetical protein	R	Predicted metal-dependent peptidase
FAEPRAA2165_RS06505	-1.66	-1.96	-1.62	-1.94	FAD-binding protein	R	Uncharacterized protein, contains FMN-binding domain			FMN binding	membrane
FAEPRAA2165_RS12865	-2.93	-2.71	-2.88	-3.2	antibiotic ABC transporter permease	R	Predicted exporter protein, RND superfamily			transporter activity	integral component of membrane // membrane	uncharacterized protein
FAEPRAA2165_RS13465	-1.87	-2.31	-1.85	-2.3	succinylglutamate desuccinylase/aspartoacylase	R	Predicted deacylase		metabolic process	metal ion binding // hydrolase activity, acting on ester bonds // hydrolase activity		uncharacterized protein
FAEPRAA2165_RS12870	-2.01	-1.71	-1.65	-1.66	hypothetical protein	S	Uncharacterized membrane protein YhgE, phage infection protein (PIP) family					putative membrane protein
FAEPRAA2165_RS13955	-1.89	-2.53	-1.51	-2.39	DUF927 domain-containing protein	S	Uncharcterized protein, DUF927 family
FAEPRAA2165_RS08395	-1.96	-2.42	-2.1	-2.57	DNA-binding response regulator	TK	DNA-binding response regulator, OmpR family, contains REC and winged-helix (wHTH) domain
FAEPRAA2165_RS00205	-3.1	-4.8	-2.48	-3.96	conjugal transfer protein TraG	U	Type IV secretory pathway, VirD4 component, TraG/TraD family ATPase		unidirectional conjugation		membrane	type IV secretion system protein VirD4
FAEPRAA2165_RS00230	-3.58	-5.23	-2.66	-4.71	hypothetical protein	U	Type IV secretory pathway, VirB4 component
FAEPRAA2165_RS03475	-3.32	-5.12	-2.11	-3.67	conjugal transfer protein TraG	U	Type IV secretory pathway, VirD4 component, TraG/TraD family ATPase		unidirectional conjugation		membrane	type IV secretion system protein VirD4
FAEPRAA2165_RS03575	-3.06	-5.1	-2.91	-4.72	conjugal transfer protein TraE	U	Type IV secretory pathway, VirB4 component
FAEPRAA2165_RS06170	-3.14	-4.66	-2.47	-4.39	conjugal transfer protein TraG	U	Type IV secretory pathway, VirD4 component, TraG/TraD family ATPase		unidirectional conjugation		membrane	type IV secretion system protein VirD4
FAEPRAA2165_RS08485	-2.88	-3.62	-2.52	-3.87	conjugal transfer protein TraG	U	Type IV secretory pathway, VirD4 component, TraG/TraD family ATPase		unidirectional conjugation		integral component of membrane // membrane	type IV secretion system protein VirD4
FAEPRAA2165_RS08585	-1.9	-3.56	-2.22	-4.14	TraG family protein	U	Type IV secretory pathway, VirD4 component, TraG/TraD family ATPase					type IV secretion system protein VirD4
FAEPRAA2165_RS08810	-3.08	-4.65	-2.55	-4.78	conjugal transfer protein TraE	U	Type IV secretory pathway, VirB4 component
FAEPRAA2165_RS11315	-3.49	-4.22	-2.61	-4.56	conjugal transfer protein TraE	U	Type IV secretory pathway, VirB4 component
FAEPRAA2165_RS11350	-3.16	-2.84	-2.07	-3.42	conjugal transfer protein TraG	U	Type IV secretory pathway, VirD4 component, TraG/TraD family ATPase		unidirectional conjugation		membrane	type IV secretion system protein VirD4
FAEPRAA2165_RS12395	-2.97	-3.36	-2.26	-3.35	PrgI family protein	U	Type IV secretory pathway, VirB4 component				integral component of membrane // membrane
FAEPRAA2165_RS13110	-2.83	-3.99	-3.36	-3.87	conjugal transfer protein TraG	U	Type IV secretory pathway, VirD4 component, TraG/TraD family ATPase					type IV secretion system protein VirD4
FAEPRAA2165_RS03805	-3.75	-7.01	-3.73	-4.4	type II toxin-antitoxin system PemK/MazF family toxin	V	mRNA-degrading endonuclease, toxin component of the MazEF toxin-antitoxin module			DNA binding		mRNA interferase MazF [EC:3.1.-.-]
FAEPRAA2165_RS12320	-2.56	-2.82	-1.62	-1.61	ABC transporter ATP-binding protein	V	ABC-type multidrug transport system, ATPase and permease component		transmembrane transport	ATPase activity, coupled to transmembrane movement of substances // ATPase activity // ATP binding // nucleotide binding // transporter activity	integral component of membrane // membrane	ATP-binding cassette, subfamily B, bacterial
FAEPRAA2165_RS07340	-2.56	-3.15	-1.54	-2.64	type II toxin-antitoxin system PemK/MazF family toxin	V	mRNA-degrading endonuclease, toxin component of the MazEF toxin-antitoxin module
FAEPRAA2165_RS14045	-1.74	-1.83	-1.93	-2.78	MATE family efflux transporter	V	Na+-driven multidrug efflux pump		transmembrane transport // drug transmembrane transport	antiporter activity // drug transmembrane transporter activity // transporter activity	integral component of membrane // membrane
FAEPRAA2165_RS07825	-2.68	-4.06	-2.28	-4.75	type II toxin-antitoxin system PemK/MazF family toxin	V	mRNA-degrading endonuclease, toxin component of the MazEF toxin-antitoxin module			DNA binding		mRNA interferase MazF [EC:3.1.-.-]
FAEPRAA2165_RS10600	-1.68	-2.51	-1.76	-1.73	type II toxin-antitoxin system antitoxin, RelB/DinJ family	V	Antitoxin component of the RelBE or YafQ-DinJ toxin-antitoxin module		regulation of transcription, DNA-templated	DNA binding
FAEPRAA2165_RS04535	-2.53	-2.94	-1.74	-3.04	RidA family protein	V	Enamine deaminase RidA, house cleaning of reactive enamine intermediates, YjgF/YER057c/UK114 family					2-iminobutanoate/2-iminopropanoate deaminase [EC:3.5.99.10]
FAEPRAA2165_RS07915	-3.26	-2.43	-2.37	-3.54	phage portal protein	X	Bacteriophage capsid protein		virion assembly	structural molecule activity
FAEPRAA2165_RS08760	-2.99	-5.56	-3.11	-5.24	virulence-associated protein E	X	Predicted P-loop ATPase and inactivated derivatives
FAEPRAA2165_RS08075	-2.16	-2.63	-1.76	-2.23	IS30 family transposase	X	Transposase and inactivated derivatives, IS30 family		DNA integration	nucleic acid binding
FAEPRAA2165_RS07970	-3.28	-3.27	-2.41	-3.97	phage tail tape measure protein	X	Phage-related protein				integral component of membrane // membrane
FAEPRAA2165_RS04275	-2.31	-2.86	-1.82	-2.97	IS110 family transposase	X	Transposase		transposition, DNA-mediated	transposase activity // DNA binding
FAEPRAA2165_RS11365	-3.2	-3.59	-2.07	-4.31	toxin Bro	X	Prophage antirepressor			DNA binding
FAEPRAA2165_RS08035	-2.91	-2.67	-2.32	-3.4	RNA-directed DNA polymerase	X	Retron-type reverse transcriptase
FAEPRAA2165_RS07955	-3.3	-2.23	-1.93	-3.19	phage tail sheath family protein	X	Phage tail sheath protein FI					uncharacterized protein
FAEPRAA2165_RS03645	-3.02	-3.55	-1.82	-4.07	virulence-associated protein E	X	Predicted P-loop ATPase and inactivated derivatives
FAEPRAA2165_RS08005	-3.3	-2.1	-2.31	-3.44	tail protein	X	Bacteriophage P2-related tail formation protein
FAEPRAA2165_RS08000	-2.88	-2.59	-2	-4.01	integrase	X	Phage-related baseplate assembly protein
FAEPRAA2165_RS13130	-2.41	-3.76	-2.09	-3.16	group II intron reverse transcriptase/maturase	X	Retron-type reverse transcriptase		nucleic acid phosphodiester bond hydrolysis	endonuclease activity
FAEPRAA2165_RS07980	-3.03	-2.93	-2.16	-3.15	hypothetical protein	X	Phage protein D					uncharacterized protein
FAEPRAA2165_RS03540	-2.6	-5.09	-2.5	-3.78	pyocin	X	Predicted P-loop ATPase and inactivated derivatives
FAEPRAA2165_RS07905	-3.06	-3.23	-2.11	-3.86	phage terminase large subunit family protein	X	Phage terminase, large subunit GpA
FAEPRAA2165_RS06205	-3.64	-3.27	-1.81	-3.76	DUF4065 domain-containing protein	X	Uncharacterized phage-associated protein
FAEPRAA2165_RS00850	-2.26	-3.1	-1.87	-3.04	primase	X	Phage- or plasmid-associated DNA primase					putative DNA primase/helicase
FAEPRAA2165_RS06135	-3.32	-4.55	-3.24	-4.79	relaxase
FAEPRAA2165_RS13580	-1.58	-3.33	-1.51	-2.02	hypothetical protein
FAEPRAA2165_RS06955	-2.55	-3.6	-2.15	-3.3	sporulation protein						integral component of membrane // membrane	similar to stage IV sporulation protein
FAEPRAA2165_RS10505	-2.25	-2.65	-1.69	-2	hypothetical protein
FAEPRAA2165_RS03810	-3.31	-3.41	-2.94	-5.86	hypothetical protein
FAEPRAA2165_RS01645	-2.7	-4.18	-2.5	-3.94	recombinase				DNA recombination	DNA binding	extrachromosomal circular DNA
FAEPRAA2165_RS01190	-2.46	-2.6	-2.31	-2.4	hypothetical protein
FAEPRAA2165_RS13835	-2.82	-3.56	-1.85	-3.57	XRE family transcriptional regulator					sequence-specific DNA binding // DNA binding
FAEPRAA2165_RS15215	-2.75	-3.6	-2.49	-2.66	hypothetical protein
FAEPRAA2165_RS15785	-2.11	-3.39	-2.38	-3.86	hypothetical protein
FAEPRAA2165_RS00855	-1.69	-1.6	-1.55	-2.03	DNA-binding protein
FAEPRAA2165_RS13100	-3.32	-5.74	-3.51	-6.04	helix-turn-helix domain-containing protein
FAEPRAA2165_RS00310	-2.12	-3.57	-1.74	-3.87	DUF4316 domain-containing protein
FAEPRAA2165_RS08845	-3.22	-5.57	-2.61	-4.07	DUF4316 domain-containing protein
FAEPRAA2165_RS03665	-3.38	-3.27	-2.61	-4.92	hypothetical protein
FAEPRAA2165_RS11270	-2.95	-2.83	-2.26	-3.39	MutS domain I				mismatch repair	mismatched DNA binding // ATP binding
FAEPRAA2165_RS06185	-3.35	-4.74	-2.44	-4.05	hypothetical protein
FAEPRAA2165_RS13800	-3.19	-4.1	-3.12	-4.88	DUF4316 domain-containing protein
FAEPRAA2165_RS14770	-3.25	-5.29	-2.45	-3.97	recombinase family protein				DNA recombination	DNA binding // recombinase activity
FAEPRAA2165_RS08430	-3.25	-4.36	-2.32	-4.9	hypothetical protein
FAEPRAA2165_RS00190	-3.38	-3.8	-2.23	-4.18	helix-turn-helix domain-containing protein
FAEPRAA2165_RS13805	-2.45	-1.79	-1.6	-2.51	hypothetical protein
FAEPRAA2165_RS12365	-3.69	-5.16	-3.05	-5.5	DUF4316 domain-containing protein
FAEPRAA2165_RS11360	-3.14	-2.81	-2	-3.66	helix-turn-helix domain-containing protein
FAEPRAA2165_RS13675	-1.76	-2.41	-2.62	-2.59	site-specific integrase
FAEPRAA2165_RS12775	-2.06	-2.64	-1.64	-2.69	hypothetical protein
FAEPRAA2165_RS00240	-3.53	-4.76	-3.03	-4.91	CHAP domain-containing protein
FAEPRAA2165_RS03660	-2.63	-2.8	-2.17	-5.2	hypothetical protein
FAEPRAA2165_RS08025	-2.79	-2.46	-1.66	-3.01	hypothetical protein
FAEPRAA2165_RS07775	-2.63	-3.04	-2.5	-2.28	hypothetical protein
FAEPRAA2165_RS11290	-3.14	-3.38	-2.49	-4.16	DUF4366 domain-containing protein						integral component of membrane // membrane
FAEPRAA2165_RS04220	-1.97	-2.26	-1.55	-2.62	cell surface protein
FAEPRAA2165_RS15755	-2.4	-3.03	-1.92	-2.84	hypothetical protein
FAEPRAA2165_RS00530	-1.61	-1.75	-1.68	-1.62	TIGR02206 family membrane protein						integral component of membrane // membrane
FAEPRAA2165_RS08400	-2.18	-1.87	-1.95	-2.48	DNA-binding protein
FAEPRAA2165_RS00340	-2.59	-3.75	-1.92	-3.62	endonuclease
FAEPRAA2165_RS03695	-2.29	-2.03	-1.63	-2.75	relaxase
FAEPRAA2165_RS08870	-3.12	-3.72	-1.95	-3.54	endonuclease
FAEPRAA2165_RS11320	-3.3	-2.71	-2.25	-3.56	PrgI family protein						integral component of membrane // membrane
FAEPRAA2165_RS13120	-3	-5.11	-3.05	-5.77	PrgI family protein						integral component of membrane // membrane
FAEPRAA2165_RS13825	-3.31	-3.61	-2.75	-4.97	endonuclease
FAEPRAA2165_RS11260	-2.79	-2.39	-1.87	-3.17	DUF3846 domain-containing protein
FAEPRAA2165_RS07810	-2.86	-4.51	-1.76	-4.03	hypothetical protein
FAEPRAA2165_RS14435	-1.97	-2.47	-1.6	-2.33	hypothetical protein						integral component of membrane // membrane
FAEPRAA2165_RS15130	-3.2	-6.14	-2.09	-3.9	hypothetical protein
FAEPRAA2165_RS03800	-2.59	-4.09	-2.33	-5.2	hypothetical protein
FAEPRAA2165_RS00250	-3.41	-4.31	-2.3	-4.89	DUF4366 domain-containing protein						integral component of membrane // membrane
FAEPRAA2165_RS02125	-2.84	-1.81	-1.75	-1.9	hypothetical protein
FAEPRAA2165_RS11325	-3.2	-3.82	-2.11	-3.45	hypothetical protein
FAEPRAA2165_RS08475	-3.21	-3.37	-2.43	-4.74	hypothetical protein						integral component of membrane // membrane
FAEPRAA2165_RS00300	-2.66	-4.35	-2.63	-4.11	hypothetical protein
FAEPRAA2165_RS07330	-3.1	-3.45	-2.19	-3.44	DNA-binding protein
FAEPRAA2165_RS01860	-2.68	-2.73	-2.37	-3.4	XRE family transcriptional regulator					sequence-specific DNA binding
FAEPRAA2165_RS11335	-3.2	-2.42	-2.02	-3.3	hypothetical protein						integral component of membrane // membrane
FAEPRAA2165_RS00830	-3.39	-6.06	-2.8	-4.45	hypothetical protein
FAEPRAA2165_RS07965	-3.27	-2.2	-1.82	-3.79	hypothetical protein
FAEPRAA2165_RS00835	-3.28	-2.65	-1.87	-3.07	plasmid mobilization relaxosome protein MobC				regulation of transcription, DNA-templated
FAEPRAA2165_RS00265	-3.57	-4.89	-2.37	-5.19	TnpV protein
FAEPRAA2165_RS00400	-2.67	-2.85	-1.98	-3.86	hypothetical protein
FAEPRAA2165_RS01850	-3.51	-3.03	-1.69	-2.68	hypothetical protein
FAEPRAA2165_RS03545	-3.27	-3.89	-2.8	-4.54	hypothetical protein
FAEPRAA2165_RS03295	-3.43	-5.56	-2.4	-5.07	hypothetical protein
FAEPRAA2165_RS10495	-1.9	-2.52	-1.83	-1.76	plasmid mobilization relaxosome protein MobC
FAEPRAA2165_RS11355	-2.83	-2.6	-1.9	-3.51	PcfB family protein
FAEPRAA2165_RS00270	-3.29	-5.08	-2.8	-4.63	hypothetical protein
FAEPRAA2165_RS02260	-1.78	-3.06	-1.53	-2.49	hypothetical protein						integral component of membrane // membrane
FAEPRAA2165_RS07895	-3.04	-2.72	-2.01	-4.43	hypothetical protein
FAEPRAA2165_RS08020	-2.86	-2.22	-1.9	-2.69	hypothetical protein
FAEPRAA2165_RS03410	-3.02	-3.93	-2.28	-4.2	phage protein
FAEPRAA2165_RS08055	-3.42	-1.76	-1.89	-3.11	hypothetical protein						integral component of membrane // membrane
FAEPRAA2165_RS07940	-4.11	-1.96	-1.72	-2.34	hypothetical protein
FAEPRAA2165_RS07945	-2.68	-2.57	-1.92	-3.58	hypothetical protein
FAEPRAA2165_RS11345	-2.9	-2.48	-2.02	-3.41	conjugative transfer protein						integral component of membrane // membrane
FAEPRAA2165_RS08825	-2.48	-3.03	-2.09	-4.03	DUF4366 domain-containing protein						integral component of membrane // membrane
FAEPRAA2165_RS07880	-2.98	-2.84	-2.5	-3.23	hypothetical protein						integral component of membrane // membrane
FAEPRAA2165_RS01835	-2.28	-4.24	-1.77	-4.26	hypothetical protein
FAEPRAA2165_RS11255	-3.06	-1.97	-1.72	-2.81	hypothetical protein
FAEPRAA2165_RS11265	-2.3	-2.31	-2.05	-2.8	hypothetical protein
FAEPRAA2165_RS07925	-3.12	-2.05	-1.98	-3.15	hypothetical protein
FAEPRAA2165_RS07815	-3.6	-6.06	-3.31	-3.8	hypothetical protein
FAEPRAA2165_RS01845	-3.56	-5.31	-2.52	-3.43	hypothetical protein
FAEPRAA2165_RS07950	-3.02	-1.63	-1.7	-2.44	hypothetical protein
FAEPRAA2165_RS00210	-3.16	-4.68	-2.97	-4.99	hypothetical protein
FAEPRAA2165_RS06175	-3.77	-5.94	-3.28	-3.88	PcfB family protein
FAEPRAA2165_RS15100	-3.97	-4.6	-2.47	-4.28	hypothetical protein
FAEPRAA2165_RS07930	-3.1	-2.39	-2.43	-3.67	phage capsid protein						viral capsid
FAEPRAA2165_RS07935	-3.04	-1.84	-1.62	-3.05	hypothetical protein
FAEPRAA2165_RS07800	-3.17	-3.95	-2.14	-3.38	single-stranded DNA-binding protein
FAEPRAA2165_RS05345	-3.85	-3.11	-1.62	-2.71	hypothetical protein
FAEPRAA2165_RS06230	-1.81	-1.92	-1.63	-1.52	hypothetical protein
FAEPRAA2165_RS07770	-2.93	-3.74	-1.87	-2.66	hypothetical protein
FAEPRAA2165_RS00185	-2.02	-2.77	-1.99	-1.88	hypothetical protein
FAEPRAA2165_RS15155	-2.81	-2.17	-1.94	-2.51	hypothetical protein
FAEPRAA2165_RS07985	-4.34	-3.03	-2.67	-3.42	hypothetical protein
FAEPRAA2165_RS08010	-3.01	-2.26	-1.93	-3.6	hypothetical protein
FAEPRAA2165_RS03425	-3	-4.54	-2.23	-4.34	hypothetical protein
FAEPRAA2165_RS11340	-3.57	-2.84	-2.34	-3.63	conjugative transfer protein						integral component of membrane // membrane
FAEPRAA2165_RS08335	-2.44	-3.65	-3.85	-3.41	DUF3847 domain-containing protein
FAEPRAA2165_RS08015	-3.62	-2.26	-2.2	-3.19	hypothetical protein
FAEPRAA2165_RS09130	-4.76	-3.54	-2.32	-3.54	hypothetical protein
FAEPRAA2165_RS10510	-3.23	-5	-2.43	-3.13	hypothetical protein
FAEPRAA2165_RS11310	-2.86	-2.46	-2.18	-3.19	hypothetical protein
FAEPRAA2165_RS13115	-2.65	-6.68	-3.04	-5.52	hypothetical protein						integral component of membrane // membrane
FAEPRAA2165_RS07990	-3.84	-3.12	-1.98	-4.7	hypothetical protein
FAEPRAA2165_RS10095	-3.59	-2.15	-2.44	-5.05	hypothetical protein
FAEPRAA2165_RS10090	-3.76	-2.33	-2.65	-5.11	anti-sigma-YlaC factor ylaD
FAEPRAA2165_RS08045	-2.91	-2.01	-1.95	-3.11	hypothetical protein						integral component of membrane // membrane
FAEPRAA2165_RS08790	-1.52	-2.36	-1.51	-1.88	hypothetical protein						integral component of membrane // membrane
FAEPRAA2165_RS07855	-3.59	-3.81	-2.21	-3.88	hypothetical protein
FAEPRAA2165_RS12375	-3.07	-4.23	-3.18	-3.39	DUF4366 domain-containing protein						integral component of membrane // membrane
FAEPRAA2165_RS13565	-1.97	-2.66	-2.33	-2.21	plasmid mobilization relaxosome protein MobC
FAEPRAA2165_RS03590	-2.7	-3.65	-2.17	-3.8	DUF4366 domain-containing protein						integral component of membrane // membrane
FAEPRAA2165_RS07795	-3.14	-3.22	-3.74	-3.42	hypothetical protein
