# Supplementary material for: Metabolic Response of Faecalibacterium prausnitzii to Cell-Free Supernatants from Lactic Acid Bacteria
Source: Microorganisms. 2020 Oct 5;8(10):1528. doi: 10.3390/microorganisms8101528 (PMC7650636; doi:10.3390/microorganisms8101528)
Supplement: Supplementary file 1 [file microorganisms-08-01528-s001.zip › Table_S6.xlsx]

## Sheet: L.paracasei
Table S6. List of specific differentially expressed genes (up- and downregulated) and functional annotations for each condition. Each sheet shows the gene ID, the log2FC the condition relative to the negative control, the protein description according to NCBI, the closest annotated product in the COG database, COG category, CAZy domains annotation, GO terms and description for the best KEGG Ortho…
Gene	log2FoldChange	Product NCBI	COG Category	COG Ortholog Description	CAZy	GO Biological Process	GO Molecular Function	GO Cellular Component	KEGG Orthology
FAEPRAA2165_RS07280	2.49	ABC transporter	R	ABC-type uncharacterized transport system, periplasmic component			transporter activity		putative ABC transport system substrate-binding protein
FAEPRAA2165_RS00895	2.38	ferrous iron transport protein B	P	Fe2+ transport system protein B		divalent inorganic cation transport // iron ion transmembrane transport // iron ion homeostasis // iron ion transport	transition metal ion binding // ferrous iron transmembrane transporter activity // GTP binding // transporter activity	integral component of membrane // membrane // plasma membrane	ferrous iron transport protein B
FAEPRAA2165_RS03015	2.36	PTS fructose transporter subunit IIC	G	Phosphotransferase system, fructose-specific IIC component		proton transmembrane transport // carbohydrate transmembrane transport // fructose transmembrane transport // phosphoenolpyruvate-dependent sugar phosphotransferase system // carbohydrate transport	protein-N(PI)-phosphohistidine-fructose phosphotransferase system transporter activity // transferase activity // protein-N(PI)-phosphohistidine-sugar phosphotransferase activity // carbohydrate:proton symporter activity // transporter activity	integral component of membrane // membrane // plasma membrane	PTS system, fructose-specific IIC component
FAEPRAA2165_RS07295	2.35	N-acetyltransferase	J	Ribosomal protein S18 acetylase RimI and related acetyltransferases			transferase activity // N-acetyltransferase activity
FAEPRAA2165_RS03005	2.19	DeoR/GlpR transcriptional regulator	KG	DNA-binding transcriptional regulator of sugar metabolism, DeoR/GlpR family					DeoR family transcriptional regulator, fructose operon transcriptional repressor
FAEPRAA2165_RS11945	2.1	periplasmic pectic oligomers-binding protein	G	ABC-type glycerol-3-phosphate transport system, periplasmic component					oligogalacturonide transport system substrate-binding protein
FAEPRAA2165_RS11905	2.09	30S ribosomal protein S16	J	Ribosomal protein S16					small subunit ribosomal protein S16
FAEPRAA2165_RS05490	2.05	ABC transporter ATP-binding protein	V	ABC-type multidrug transport system, ATPase and permease component			transporter activity		ATP-binding cassette, subfamily B, multidrug efflux pump
FAEPRAA2165_RS03010	2.05	1-phosphofructokinase	G	Fructose-1-phosphate kinase or kinase (PfkB)		D-tagatose 6-phosphate catabolic process // carbohydrate phosphorylation // phosphorylation // lactose metabolic process // carbohydrate metabolic process	phosphotransferase activity, alcohol group as acceptor // transferase activity // kinase activity // tagatose-6-phosphate kinase activity // 1-phosphofructokinase activity // ATP binding // nucleotide binding		1-phosphofructokinase [EC:2.7.1.56]
FAEPRAA2165_RS12065	2.04	precorrin-8X methylmutase	H	Precorrin isomerase		cobalamin biosynthetic process	precorrin-8X methylmutase activity // isomerase activity		precorrin-8X/cobalt-precorrin-8 methylmutase [EC:5.4.99.61 5.4.99.60]
FAEPRAA2165_RS13205	2.03	50S ribosomal protein L35	J	Ribosomal protein L35		translation	structural constituent of ribosome	ribosome // intracellular	large subunit ribosomal protein L35
FAEPRAA2165_RS04555	2.03	aldose epimerase	G	Galactose mutarotase or related enzyme
FAEPRAA2165_RS00940	1.97	16S rRNA (cytidine(1402)-2'-O)-methyltransferase	J	16S rRNA C1402 (ribose-2'-O) methylase RsmI		methylation // metabolic process // rRNA processing // enzyme-directed rRNA 2'-O-methylation	rRNA (cytosine-2'-O-)-methyltransferase activity // transferase activity // methyltransferase activity	cytoplasm	16S rRNA (cytidine1402-2'-O)-methyltransferase [EC:2.1.1.198]
FAEPRAA2165_RS13200	1.97	50S ribosomal protein L20	J	Ribosomal protein L20		translation // ribosomal large subunit assembly	rRNA binding // structural constituent of ribosome // RNA binding	ribosome // intracellular	large subunit ribosomal protein L20
FAEPRAA2165_RS02450	1.94	30S ribosomal protein S9	J	Ribosomal protein S9		translation	structural constituent of ribosome	ribosome	small subunit ribosomal protein S9
FAEPRAA2165_RS01615	1.84	MFS transporter					transporter activity		MFS transporter, DHA3 family, macrolide efflux protein
FAEPRAA2165_RS13210	1.82	translation initiation factor IF-3	J	Translation initiation factor IF-3		translational initiation // translation	translation initiation factor activity	cytoplasm	translation initiation factor IF-3
FAEPRAA2165_RS00935	1.78	SAM-dependent methyltransferase	J	tRNA1(Val) A37 N6-methylase TrmN6		methylation	transferase activity // methyltransferase activity // nucleic acid binding
FAEPRAA2165_RS13195	1.78	RNA methyltransferase	J	tRNA G18 (ribose-2'-O)-methylase SpoU		methylation // RNA processing // RNA methylation	transferase activity // RNA methyltransferase activity // methyltransferase activity // RNA binding		RNA methyltransferase, TrmH family
FAEPRAA2165_RS02455	1.77	50S ribosomal protein L13	J	Ribosomal protein L13		translation	structural constituent of ribosome	ribosome	large subunit ribosomal protein L13
FAEPRAA2165_RS11900	1.73	KH domain-containing protein	R	Predicted RNA-binding protein YlqC, contains KH domain, UPF0109 family			RNA binding		uncharacterized protein
FAEPRAA2165_RS06690	1.72	aminopeptidase	E	Aspartyl aminopeptidase		proteolysis	metal ion binding // hydrolase activity // zinc ion binding // metallopeptidase activity // peptidase activity // aminopeptidase activity
FAEPRAA2165_RS13190	1.71	DNA-protecting protein DprA	L	Predicted Rossmann fold nucleotide-binding protein DprA/Smf involved in DNA uptake		DNA mediated transformation			DNA processing protein
FAEPRAA2165_RS04015	1.7	flippase	M	Membrane protein involved in the export of O-antigen and teichoic acid				integral component of membrane // membrane
FAEPRAA2165_RS05285	1.68	hypothetical protein
FAEPRAA2165_RS13180	1.68	FADH(2)-oxidizing methylenetetrahydrofolate--tRNA-(uracil(54)-C(5))-methyltransferase TrmFO	J	Folate-dependent tRNA-U54 methylase TrmFO/GidA		methylation // tRNA processing	flavin adenine dinucleotide binding // methylenetetrahydrofolate-tRNA-(uracil-5-)-methyltransferase (FADH2-oxidizing) activity // 5,10-methylenetetrahydrofolate-dependent tRNA (m5U54) methyltransferase activity // transferase activity // methyltransferase activity	cytoplasm	methylenetetrahydrofolate--tRNA-(uracil-5-)-methyltransferase [EC:2.1.1.74]
FAEPRAA2165_RS09595	1.67	DNA repair protein RecN	L	DNA repair ATPase RecN		cellular response to DNA damage stimulus // DNA recombination // DNA repair	ATP binding		DNA repair protein RecN (Recombination protein N)
FAEPRAA2165_RS13185	1.67	type I DNA topoisomerase	L	DNA topoisomerase IA		DNA topological change	metal ion binding // isomerase activity // DNA topoisomerase type I activity // DNA topoisomerase activity // DNA binding	chromosome	DNA topoisomerase I [EC:5.99.1.2]
FAEPRAA2165_RS05290	1.65	aldehyde ferredoxin oxidoreductase	C	Aldehyde:ferredoxin oxidoreductase		oxidation-reduction process // electron transport chain	iron-sulfur cluster binding // oxidoreductase activity, acting on the aldehyde or oxo group of donors, iron-sulfur protein as acceptor // oxidoreductase activity // electron transfer activity
FAEPRAA2165_RS12070	1.65	cobyric acid synthase	H	Cobyric acid synthase		cobalamin transport // cobalamin biosynthetic process // glutamine metabolic process	ligase activity // cobalamin-transporting ATPase activity // catalytic activity		adenosylcobyric acid synthase [EC:6.3.5.10]
FAEPRAA2165_RS04740	1.62	MBL fold metallo-hydrolase	R	Metal-dependent hydrolase, beta-lactamase superfamily II
FAEPRAA2165_RS09710	1.61	DNA repair protein RecO	L	Recombinational DNA repair protein (RecF pathway)					DNA repair protein RecO (recombination protein O)
FAEPRAA2165_RS09590	1.59	arginine repressor ArgR	K	Arginine repressor		protein complex oligomerization // cellular amino acid biosynthetic process // arginine biosynthetic process // arginine metabolic process // regulation of transcription, DNA-templated // transcription, DNA-templated	arginine binding // DNA-binding transcription factor activity // DNA binding	cytoplasm	transcriptional regulator of arginine metabolism
FAEPRAA2165_RS09960	1.58	RluA family pseudouridine synthase	J	Pseudouridylate synthase, 23S rRNA- or tRNA-specific		RNA modification // pseudouridine synthesis	isomerase activity // pseudouridine synthase activity // RNA binding		23S rRNA pseudouridine1911/1915/1917 synthase [EC:5.4.99.23]
FAEPRAA2165_RS15465	1.58	hypothetical protein
FAEPRAA2165_RS03960	1.57	RluA family pseudouridine synthase	J	Pseudouridylate synthase, 23S rRNA- or tRNA-specific		RNA modification // pseudouridine synthesis	isomerase activity // pseudouridine synthase activity // RNA binding		23S rRNA pseudouridine1911/1915/1917 synthase [EC:5.4.99.23]
FAEPRAA2165_RS12075	1.56	threonine-phosphate decarboxylase	E	Histidinol-phosphate/aromatic aminotransferase or cobyric acid decarboxylase		biosynthetic process	pyridoxal phosphate binding // catalytic activity		threonine-phosphate decarboxylase [EC:4.1.1.81]
FAEPRAA2165_RS05295	1.54	4Fe-4S dicluster domain-containing protein	C	Fe-S-cluster-containing dehydrogenase component
FAEPRAA2165_RS01025	1.54	hypothetical protein
FAEPRAA2165_RS05745	1.53	16S rRNA (adenine(1518)-N(6)/adenine(1519)-N(6))-dimethyltransferase RsmA	J	16S rRNA A1518 and A1519 N6-dimethyltransferase RsmA/KsgA/DIM1 (may also have DNA glycosylase/AP lyase activity)					16S rRNA (adenine1518-N6/adenine1519-N6)-dimethyltransferase [EC:2.1.1.182]
FAEPRAA2165_RS09235	1.53	Crp/Fnr family transcriptional regulator	T	cAMP-binding domain of CRP or a regulatory subunit of cAMP-dependent protein kinases		regulation of transcription, DNA-templated // transcription, DNA-templated	DNA binding
FAEPRAA2165_RS01030	1.52	DNA replication and repair protein RecF	L	Recombinational DNA repair ATPase RecF		SOS response // cellular response to DNA damage stimulus // DNA repair // DNA replication	ATP binding // single-stranded DNA binding // DNA binding // nucleotide binding	cytoplasm	DNA replication and repair protein RecF
FAEPRAA2165_RS00165	-1.51	hypothetical protein
FAEPRAA2165_RS10880	-1.51	helix-turn-helix domain-containing protein	KT	SOS-response transcriptional repressor LexA (RecA-mediated autopeptidase)			sequence-specific DNA binding // DNA binding		repressor LexA [EC:3.4.21.88]
FAEPRAA2165_RS14925	-1.52	hypothetical protein	S	Uncharacterized conserved protein YkwD, contains CAP (CSP/antigen 5/PR1) domain
FAEPRAA2165_RS03400	-1.52	hypothetical protein
FAEPRAA2165_RS08510	-1.52	ABC transporter permease				transmembrane transport	transporter activity	integral component of membrane // membrane
FAEPRAA2165_RS08515	-1.53	ABC transporter permease				transmembrane transport	transporter activity	integral component of membrane // membrane	bacitracin transport system permease protein
FAEPRAA2165_RS08715	-1.54	XRE family transcriptional regulator	K	Transcriptional regulator, contains XRE-family HTH domain			sequence-specific DNA binding // DNA binding
FAEPRAA2165_RS01715	-1.55	3-phosphoglycerate dehydrogenase	HR	Phosphoglycerate dehydrogenase or related dehydrogenase		oxidation-reduction process // metabolic process	NAD binding // 4-phosphoerythronate dehydrogenase activity // oxidoreductase activity, acting on the CH-OH group of donors, NAD or NADP as acceptor // oxidoreductase activity		D-3-phosphoglycerate dehydrogenase / 2-oxoglutarate reductase [EC:1.1.1.95 1.1.1.399]
FAEPRAA2165_RS03395	-1.56	ImmA/IrrE family metallo-endopeptidase	E	Zn-dependent peptidase ImmA, M78 family
FAEPRAA2165_RS11090	-1.56	hypothetical protein
FAEPRAA2165_RS03605	-1.56	TnpV protein
FAEPRAA2165_RS01255	-1.57	carbon starvation protein A	T	Carbon starvation protein CstA
FAEPRAA2165_RS05470	-1.57	hypothetical protein
FAEPRAA2165_RS02370	-1.58	DUF3847 domain-containing protein
FAEPRAA2165_RS14430	-1.6	PadR family transcriptional regulator	K	DNA-binding transcriptional regulator, PadR family					PadR family transcriptional regulator, regulatory protein PadR
FAEPRAA2165_RS01700	-1.6	23S rRNA (uracil(1939)-C(5))-methyltransferase RlmD	J	tRNA/tmRNA/rRNA uracil-C5-methylase, TrmA/RlmC/RlmD family					23S rRNA (uracil1939-C5)-methyltransferase [EC:2.1.1.190]
FAEPRAA2165_RS13440	-1.6	potassium transporter TrkH	P	Trk-type K+ transport system, membrane component		cation transmembrane transport // transmembrane transport // cation transport	cation transmembrane transporter activity // transporter activity	integral component of membrane // membrane	trk system potassium uptake protein
FAEPRAA2165_RS11505	-1.6	carbohydrate ABC transporter permease	G	ABC-type glycerol-3-phosphate transport system, permease component		transmembrane transport	transporter activity	integral component of membrane // membrane // plasma membrane	putative aldouronate transport system permease protein
FAEPRAA2165_RS08520	-1.61	ABC transporter ATP-binding protein	V	ABC-type multidrug transport system, ATPase component			transporter activity		bacitracin transport system ATP-binding protein
FAEPRAA2165_RS03835	-1.61	excinuclease ABC subunit UvrB	L	Excinuclease UvrABC helicase subunit UvrB		nucleic acid phosphodiester bond hydrolysis // SOS response // cellular response to DNA damage stimulus // nucleotide-excision repair // DNA repair	ATPase activity // hydrolase activity // excinuclease ABC activity // ATP binding // nuclease activity // DNA binding // nucleotide binding	excinuclease repair complex // cytoplasm	excinuclease ABC subunit B
FAEPRAA2165_RS00985	-1.62	XRE family transcriptional regulator	K	Predicted transcriptional regulator with C-terminal CBS domains			sequence-specific DNA binding // DNA binding
FAEPRAA2165_RS00980	-1.62	type II toxin-antitoxin system RelE/ParE family toxin	X	Phage-related protein
FAEPRAA2165_RS14885	-1.63	collagen-like protein
FAEPRAA2165_RS10810	-1.63	molecular chaperone DnaK	O	Molecular chaperone DnaK (HSP70)		protein folding	unfolded protein binding // ATP binding // nucleotide binding		molecular chaperone DnaK
FAEPRAA2165_RS11180	-1.63	plasmid mobilization relaxosome protein MobC				translation	structural constituent of ribosome	ribosome // intracellular
FAEPRAA2165_RS00580	-1.64	hypothetical protein
FAEPRAA2165_RS04115	-1.64	hypothetical protein						integral component of membrane // membrane
FAEPRAA2165_RS03405	-1.65	hypothetical protein
FAEPRAA2165_RS01305	-1.67	MerR family transcriptional regulator	K	DNA-binding transcriptional regulator, MerR family		regulation of transcription, DNA-templated	DNA binding	integral component of membrane // membrane
FAEPRAA2165_RS13055	-1.68	fasciclin
FAEPRAA2165_RS04905	-1.72	DUF1446 domain-containing protein
FAEPRAA2165_RS11510	-1.73	sugar ABC transporter permease	G	ABC-type polysaccharide transport system, permease component		transmembrane transport	transporter activity	integral component of membrane // membrane // plasma membrane	putative aldouronate transport system permease protein
FAEPRAA2165_RS04120	-1.73	citrate synthase	C	Citrate synthase			transferase activity, transferring acyl groups, acyl groups converted into alkyl on transfer // transferase activity, transferring acyl groups // transferase activity		citrate synthase [EC:2.3.3.1]
FAEPRAA2165_RS05875	-1.73	NfeD family protein	O	Membrane protein implicated in regulation of membrane protease activity				integral component of membrane // membrane
FAEPRAA2165_RS02300	-1.74	DDE transposase	X	Transposase
FAEPRAA2165_RS10530	-1.76	hypothetical protein
FAEPRAA2165_RS04950	-1.77	TRAP transporter small permease	G	TRAP-type C4-dicarboxylate transport system, small permease component			transporter activity	integral component of membrane // membrane
FAEPRAA2165_RS06195	-1.79	chaperonin GroEL	O	Chaperonin GroEL (HSP60 family)		protein refolding // protein folding	unfolded protein binding // ATP binding // nucleotide binding	cytoplasm	chaperonin GroEL
FAEPRAA2165_RS09315	-1.81	ZIP family metal transporter	P	Zinc transporter ZupT		transmembrane transport // metal ion transport	metal ion transmembrane transporter activity // transporter activity	integral component of membrane // membrane	zinc transporter, ZIP family
FAEPRAA2165_RS00015	-1.81	phage holin
FAEPRAA2165_RS01215	-1.81	hypothetical protein
FAEPRAA2165_RS11110	-1.84	hypothetical protein
FAEPRAA2165_RS04670	-1.85	hypothetical protein						integral component of membrane // membrane	uncharacterized protein
FAEPRAA2165_RS03630	-1.86	serine/arginine repetitive matrix protein 2
FAEPRAA2165_RS12990	-1.9	iron ABC transporter permease	P	ABC-type Fe3+-siderophore transport system, permease component			transporter activity	integral component of membrane // membrane // plasma membrane	iron complex transport system permease protein
FAEPRAA2165_RS00010	-1.92	endolysin	M	Lyzozyme M1 (1,4-beta-N-acetylmuramidase), GH25 family	GH25(6-180)	cell wall macromolecule catabolic process // peptidoglycan catabolic process	hydrolase activity // lysozyme activity
FAEPRAA2165_RS08545	-1.94	hypothetical protein
FAEPRAA2165_RS01295	-1.95	CPBP family intramembrane metalloprotease				proteolysis	peptidase activity	integral component of membrane // membrane
FAEPRAA2165_RS15455	-1.97	XRE family transcriptional regulator	K	DNA-binding transcriptional regulator, XRE-family HTH domain			sequence-specific DNA binding // DNA binding
FAEPRAA2165_RS04330	-2	hypothetical protein
FAEPRAA2165_RS01300	-2.01	hypothetical protein	S	Uncharacterized conserved protein YbjQ, UPF0145 family
FAEPRAA2165_RS06040	-2.04	hypothetical protein	O	ADP-ribosylglycohydrolase			hydrolase activity
FAEPRAA2165_RS04305	-2.06	hypothetical protein
FAEPRAA2165_RS01805	-2.07	hypothetical protein
FAEPRAA2165_RS11175	-2.09	SIMPL domain-containing protein	S	Uncharacterized conserved protein YggE, contains kinase-interacting SIMPL domain					uncharacterized protein
FAEPRAA2165_RS06190	-2.14	co-chaperone GroES	O	Co-chaperonin GroES (HSP10)		protein folding	ATP binding	cytoplasm	chaperonin GroES
FAEPRAA2165_RS08735	-2.17	chemotaxis protein
FAEPRAA2165_RS06035	-2.19	hypothetical protein
FAEPRAA2165_RS07360	-2.26	hypothetical protein
FAEPRAA2165_RS04285	-2.28	hypothetical protein
FAEPRAA2165_RS04290	-2.3	hypothetical protein
FAEPRAA2165_RS13050	-2.31	DUF4428 domain-containing protein
FAEPRAA2165_RS04325	-2.39	hypothetical protein
FAEPRAA2165_RS04300	-2.48	hypothetical protein
FAEPRAA2165_RS04295	-2.53	hypothetical protein
FAEPRAA2165_RS11170	-2.55	hypothetical protein
FAEPRAA2165_RS13060	-2.57	hypothetical protein						integral component of membrane // membrane
FAEPRAA2165_RS12720	-2.62	XRE family transcriptional regulator

## Sheet: Lc.lactis
Table S6. List of specific differentially expressed genes (up- and downregulated) and functional annotations for each condition. Each sheet shows the gene ID, the log2FC the condition relative to the negative control, the protein description according to NCBI, the closest annotated product in the COG database, COG category, CAZy domains annotation, GO terms and description for the best KEGG Ortho…
Gene	log2FoldChange	Product NCBI	COG Category	COG Ortholog Description	CAZy	GO Biological Process	GO Molecular Function	GO Cellular Component	KEGG Orthology
FAEPRAA2165_RS07045	1.96	hypothetical protein
FAEPRAA2165_RS07040	1.94	formate--tetrahydrofolate ligase	F	Formyltetrahydrofolate synthetase		tetrahydrofolate interconversion // one-carbon metabolic process	ligase activity // ATP binding // formate-tetrahydrofolate ligase activity // nucleotide binding		formate--tetrahydrofolate ligase [EC:6.3.4.3]
FAEPRAA2165_RS09935	1.77	hypothetical protein						integral component of membrane // membrane
FAEPRAA2165_RS05670	1.75	5-(carboxyamino)imidazole ribonucleotide mutase	F	Phosphoribosylcarboxyaminoimidazole (NCAIR) mutase		'de novo' IMP biosynthetic process // purine nucleotide biosynthetic process	5-(carboxyamino)imidazole ribonucleotide mutase activity // isomerase activity // lyase activity		5-(carboxyamino)imidazole ribonucleotide mutase [EC:5.4.99.18]
FAEPRAA2165_RS03125	1.71	sensor histidine kinase	T	Signal transduction histidine kinase		phosphorylation	kinase activity
FAEPRAA2165_RS15680	1.7	hypothetical protein
FAEPRAA2165_RS04095	1.65	helicase	KL	Superfamily II DNA or RNA helicase
FAEPRAA2165_RS08940	1.63	ATP-dependent Clp protease ATP-binding subunit	O	ATP-dependent Clp protease ATP-binding subunit ClpA					ATP-dependent Clp protease ATP-binding subunit ClpC
FAEPRAA2165_RS15205	1.57	hypothetical protein
FAEPRAA2165_RS02090	1.54	type II toxin-antitoxin system PemK/MazF family toxin	V	mRNA-degrading endonuclease, toxin component of the MazEF toxin-antitoxin module		nucleic acid phosphodiester bond hydrolysis	hydrolase activity // endonuclease activity // nuclease activity // DNA binding		mRNA interferase MazF [EC:3.1.-.-]
FAEPRAA2165_RS03360	1.52	hypothetical protein	V	Restriction endonuclease S subunit					type I restriction enzyme, S subunit [EC:3.1.21.3]
FAEPRAA2165_RS13645	1.51	DUF2290 domain-containing protein	S	Uncharacterized protein
FAEPRAA2165_RS02085	1.51	site-specific integrase
FAEPRAA2165_RS11855	-1.55	50S ribosomal protein L22	J	Ribosomal protein L22		translation	rRNA binding // structural constituent of ribosome // RNA binding	large ribosomal subunit // ribosome // intracellular	large subunit ribosomal protein L22
FAEPRAA2165_RS08530	-1.55	DNA-binding response regulator	TK	DNA-binding response regulator, OmpR family, contains REC and winged-helix (wHTH) domain
FAEPRAA2165_RS08650	-1.55	sigma-70 family RNA polymerase sigma factor	K	DNA-directed RNA polymerase specialized sigma subunit, sigma24 family		regulation of DNA-templated transcription, initiation // regulation of transcription, DNA-templated // DNA-templated transcription, initiation	sigma factor activity // DNA-binding transcription factor activity // DNA binding
FAEPRAA2165_RS05055	-1.57	putative lipase/acylhydrolase
FAEPRAA2165_RS11570	-1.57	CAAX protease	V	Abortive infection bacteriophage resistance protein
FAEPRAA2165_RS14760	-1.59	hypothetical protein
FAEPRAA2165_RS15040	-1.6	AraC family transcriptional regulator	K	AraC-type DNA-binding domain and AraC-containing proteins		regulation of transcription, DNA-templated // transcription, DNA-templated	sequence-specific DNA binding // DNA-binding transcription factor activity // DNA binding
FAEPRAA2165_RS05995	-1.62	DUF4143 domain-containing protein	R	Predicted ATPase, AAA+ superfamily					uncharacterized protein
FAEPRAA2165_RS04170	-1.63	50S ribosomal protein L10	J	Ribosomal protein L10		ribosome biogenesis // translation	large ribosomal subunit rRNA binding // rRNA binding // RNA binding	ribosome // intracellular	large subunit ribosomal protein L10
FAEPRAA2165_RS04400	-1.67	N-acetyltransferase	JO	Protein N-acetyltransferase, RimJ/RimL family
FAEPRAA2165_RS11565	-1.67	anaerobic ribonucleoside-triphosphate reductase activating protein	R	Organic radical activating enzyme		oxidation-reduction process	catalytic activity // 4 iron, 4 sulfur cluster binding // [formate-C-acetyltransferase]-activating enzyme activity // oxidoreductase activity	cytoplasm	anaerobic ribonucleoside-triphosphate reductase activating protein [EC:1.97.1.4]
FAEPRAA2165_RS02610	-1.69	cysteine--tRNA ligase	J	Cysteinyl-tRNA synthetase		cysteinyl-tRNA aminoacylation // tRNA aminoacylation for protein translation // translation	metal ion binding // ligase activity // zinc ion binding // ATP binding // cysteine-tRNA ligase activity // aminoacyl-tRNA ligase activity // nucleotide binding	cytoplasm	cysteinyl-tRNA synthetase [EC:6.1.1.16]
FAEPRAA2165_RS03725	-1.71	ABC transporter permease					transporter activity		putative ABC transport system permease protein
FAEPRAA2165_RS04265	-1.72	ABC transporter ATP-binding protein	V	ABC-type multidrug transport system, ATPase component			ATPase activity // ATP binding // nucleotide binding // transporter activity		lantibiotic transport system ATP-binding protein
FAEPRAA2165_RS11765	-1.73	translation initiation factor IF-1	J	Translation initiation factor IF-1					translation initiation factor IF-1
FAEPRAA2165_RS11860	-1.74	30S ribosomal protein S19	J	Ribosomal protein S19		translation	rRNA binding // structural constituent of ribosome // RNA binding	small ribosomal subunit // ribosome	small subunit ribosomal protein S19
FAEPRAA2165_RS00610	-1.74	carbohydrate ABC transporter permease	G	ABC-type glycerol-3-phosphate transport system, permease component			transporter activity
FAEPRAA2165_RS13980	-1.74	DNA helicase UvrD	L	Superfamily I DNA or RNA helicase		DNA duplex unwinding	hydrolase activity // ATP binding // helicase activity // ATP-dependent DNA helicase activity // DNA binding // nucleotide binding
FAEPRAA2165_RS11220	-1.75	DUF262 domain-containing protein	S	Uncharacterized protein
FAEPRAA2165_RS04270	-1.8	ABC transporter permease				transmembrane transport	transporter activity	integral component of membrane // membrane	lantibiotic transport system permease protein
FAEPRAA2165_RS03245	-1.81	elongation factor Tu	J	Translation elongation factor EF-Tu, a GTPase		translational elongation // translation	GTP binding // GTPase activity // translation elongation factor activity // nucleotide binding	cytoplasm // intracellular	elongation factor Tu
FAEPRAA2165_RS11230	-1.83	NYN domain-containing protein
FAEPRAA2165_RS11235	-1.84	ATP-dependent DNA helicase	L	Rad3-related DNA helicase					ATP-dependent DNA helicase DinG [EC:3.6.4.12]
FAEPRAA2165_RS12760	-1.86	bile acid:sodium symporter family protein	R	Predicted Na+-dependent transporter			transporter activity	integral component of membrane // membrane	bile acid:Na+ symporter, BASS family
FAEPRAA2165_RS03465	-1.86	mobilization protein
FAEPRAA2165_RS03730	-1.86	hypothetical protein						integral component of membrane // membrane
FAEPRAA2165_RS13870	-1.89	hypothetical protein
FAEPRAA2165_RS11740	-1.9	DNA-directed RNA polymerase subunit alpha	K	DNA-directed RNA polymerase, alpha subunit/40 kD subunit					DNA-directed RNA polymerase subunit alpha [EC:2.7.7.6]
FAEPRAA2165_RS03770	-1.91	ABC transporter ATP-binding protein	V	ABC-type multidrug transport system, ATPase component			ATPase activity // ATP binding // nucleotide binding // transporter activity		ABC-2 type transport system ATP-binding protein
FAEPRAA2165_RS14800	-1.97	DUF4368 domain-containing protein
FAEPRAA2165_RS13765	-2.08	hypothetical protein
FAEPRAA2165_RS11875	-2.08	50S ribosomal protein L4	J	Ribosomal protein L4		translation	rRNA binding // structural constituent of ribosome // RNA binding	ribosome	large subunit ribosomal protein L4
FAEPRAA2165_RS11755	-2.09	30S ribosomal protein S13	J	Ribosomal protein S13					small subunit ribosomal protein S13
FAEPRAA2165_RS11745	-2.09	30S ribosomal protein S4	J	Ribosomal protein S4 or related protein		translation	rRNA binding // structural constituent of ribosome // RNA binding	small ribosomal subunit // ribosome // intracellular	small subunit ribosomal protein S4
FAEPRAA2165_RS03775	-2.12	ABC transporter permease				transmembrane transport	transporter activity	integral component of membrane // membrane
FAEPRAA2165_RS03380	-2.17	relaxase					catalytic activity
FAEPRAA2165_RS11760	-2.19	50S ribosomal protein L36	J	Ribosomal protein L36		translation	structural constituent of ribosome	ribosome // intracellular	large subunit ribosomal protein L36
FAEPRAA2165_RS11750	-2.23	30S ribosomal protein S11	J	Ribosomal protein S11		translation	rRNA binding // structural constituent of ribosome // RNA binding	ribosome // intracellular	small subunit ribosomal protein S11
FAEPRAA2165_RS03780	-2.42	DNA-binding response regulator	TK	DNA-binding response regulator, OmpR family, contains REC and winged-helix (wHTH) domain		regulation of transcription, DNA-templated // phosphorelay signal transduction system	DNA binding	intracellular
FAEPRAA2165_RS08315	-2.66	hypothetical protein
FAEPRAA2165_RS06240	-2.71	hypothetical protein
FAEPRAA2165_RS04280	-2.91	ABC transporter substrate-binding protein	S	Uncharacterized protein		transmembrane transport	transporter activity	integral component of membrane // membrane	lantibiotic transport system permease protein

## Sheet: Lc.cremoris
Table S6. List of specific differentially expressed genes (up- and downregulated) and functional annotations for each condition. Each sheet shows the gene ID, the log2FC the condition relative to the negative control, the protein description according to NCBI, the closest annotated product in the COG database, COG category, CAZy domains annotation, GO terms and description for the best KEGG Ortho…
Gene	log2FoldChange	Product NCBI	COG Category	COG Ortholog Description	CAZy	GO Biological Process	GO Molecular Function	GO Cellular Component	KEGG Orthology
FAEPRAA2165_RS06035	3.13	hypothetical protein
FAEPRAA2165_RS06040	2.92	hypothetical protein	O	ADP-ribosylglycohydrolase			hydrolase activity
FAEPRAA2165_RS11170	2.72	hypothetical protein
FAEPRAA2165_RS11175	2.11	SIMPL domain-containing protein	S	Uncharacterized conserved protein YggE, contains kinase-interacting SIMPL domain					uncharacterized protein
FAEPRAA2165_RS10860	1.67	peptidylprolyl isomerase	O	Peptidyl-prolyl cis-trans isomerase (rotamase) - cyclophilin family		protein folding // protein peptidyl-prolyl isomerization	isomerase activity // peptidyl-prolyl cis-trans isomerase activity		peptidyl-prolyl cis-trans isomerase B (cyclophilin B) [EC:5.2.1.8]
FAEPRAA2165_RS08095	1.66	hypothetical protein
FAEPRAA2165_RS01185	1.6	hypothetical protein
FAEPRAA2165_RS07320	1.56	hypothetical protein
FAEPRAA2165_RS01210	1.54	hypothetical protein
FAEPRAA2165_RS07625	-1.52	DUF448 domain-containing protein	R	Predicted RNA-binding protein YlxR, DUF448 family					uncharacterized protein
FAEPRAA2165_RS10255	-1.6	hypothetical protein
FAEPRAA2165_RS12860	-1.67	TetR/AcrR family transcriptional regulator	K	DNA-binding transcriptional regulator, AcrR family

## Sheet: S.thermophilus
Table S6. List of specific differentially expressed genes (up- and downregulated) and functional annotations for each condition. Each sheet shows the gene ID, the log2FC the condition relative to the negative control, the protein description according to NCBI, the closest annotated product in the COG database, COG category, CAZy domains annotation, GO terms and description for the best KEGG Ortho…
Gene	log2FoldChange	Product NCBI	COG Category	COG Ortholog Description	CAZy	GO Biological Process	GO Molecular Function	GO Cellular Component	KEGG Orthology
FAEPRAA2165_RS07195	3.6	carbohydrate ABC transporter substrate-binding protein	G	ABC-type glycerol-3-phosphate transport system, periplasmic component					N-acetylglucosamine transport system substrate-binding protein
FAEPRAA2165_RS10050	2.73	transcriptional regulator	K	DNA-binding transcriptional regulator, MarR family
FAEPRAA2165_RS10610	2.3	O-acetylhomoserine aminocarboxypropyltransferase/cysteine synthase	E	O-acetylhomoserine/O-acetylserine sulfhydrylase, pyridoxal phosphate-dependent		cellular amino acid metabolic process	pyridoxal phosphate binding // transferase activity, transferring alkyl or aryl (other than methyl) groups // transferase activity // catalytic activity		O-acetylhomoserine (thiol)-lyase [EC:2.5.1.49]
FAEPRAA2165_RS04450	2.11	phosphopyruvate hydratase	G	Enolase		glycolytic process	metal ion binding // lyase activity // phosphopyruvate hydratase activity // magnesium ion binding	cell surface // cytoplasm // extracellular region // phosphopyruvate hydratase complex	enolase [EC:4.2.1.11]
FAEPRAA2165_RS12930	2.08	antibiotic biosynthesis monooxygenase	C	Quinol monooxygenase YgiN
FAEPRAA2165_RS10055	2.05	ABC transporter ATP-binding protein	V	ABC-type multidrug transport system, ATPase and permease component		transmembrane transport	ATPase activity, coupled to transmembrane movement of substances // ATPase activity // ATP binding // nucleotide binding // transporter activity	integral component of membrane // membrane	ATP-binding cassette, subfamily B, bacterial
FAEPRAA2165_RS12415	2.02	hypothetical protein	S	Uncharacterized protein YxjI
FAEPRAA2165_RS12935	1.98	ABC transporter ATP-binding protein	G	ABC-type sugar transport system, ATPase component		transmembrane transport	transmembrane transporter activity // ATPase activity // ATP binding // nucleotide binding // transporter activity	ATP-binding cassette (ABC) transporter complex	multiple sugar transport system ATP-binding protein
FAEPRAA2165_RS11450	1.94	MFS transporter	G	Na+/melibiose symporter or related transporter		transmembrane transport // carbohydrate transport // sodium ion transport	symporter activity // transporter activity	integral component of membrane // membrane	glycoside/pentoside/hexuronide:cation symporter, GPH family
FAEPRAA2165_RS04735	1.83	beta-glucuronidase	G	Beta-galactosidase/beta-glucuronidase	GH2(10-595)	metabolic process // carbohydrate metabolic process	hydrolase activity, acting on glycosyl bonds // hydrolase activity // hydrolase activity, hydrolyzing O-glycosyl compounds		beta-glucuronidase [EC:3.2.1.31]
FAEPRAA2165_RS05025	1.83	bifunctional phosphopantothenoylcysteine decarboxylase/phosphopantothenate--cysteine ligase CoaBC	H	Phosphopantothenoylcysteine synthetase/decarboxylase		pantothenate catabolic process // coenzyme A biosynthetic process	ligase activity // carboxy-lyase activity // lyase activity // FMN binding // phosphopantothenoylcysteine decarboxylase activity // phosphopantothenate--cysteine ligase activity // catalytic activity		phosphopantothenoylcysteine decarboxylase / phosphopantothenate---cysteine ligase [EC:4.1.1.36 6.3.2.5]
FAEPRAA2165_RS03220	1.82	HD domain-containing protein
FAEPRAA2165_RS13395	1.77	hypothetical protein
FAEPRAA2165_RS07695	1.75	GntR family transcriptional regulator	K	DNA-binding transcriptional regulator, GntR family		regulation of transcription, DNA-templated // transcription, DNA-templated	DNA-binding transcription factor activity // DNA binding
FAEPRAA2165_RS10350	1.75	zinc-binding protein
FAEPRAA2165_RS04725	1.74	hypothetical protein	TK	Two-component response regulator, YesN/AraC family, consists of REC and AraC-type DNA-binding domains		regulation of transcription, DNA-templated // transcription, DNA-templated	sequence-specific DNA binding // DNA-binding transcription factor activity // DNA binding
FAEPRAA2165_RS00480	1.71	phospholipase	R	Predicted acylesterase/phospholipase RssA, containd patatin domain		lipid catabolic process // metabolic process // lipid metabolic process	hydrolase activity		NTE family protein
FAEPRAA2165_RS04655	1.68	hypothetical protein						integral component of membrane // membrane
FAEPRAA2165_RS00465	1.67	50S ribosomal protein L11 methyltransferase	J	Ribosomal protein L11 methylase PrmA		methylation // protein methylation	transferase activity // protein methyltransferase activity // methyltransferase activity	ribosome // cytoplasm	ribosomal protein L11 methyltransferase [EC:2.1.1.-]
FAEPRAA2165_RS10985	1.65	diguanylate cyclase	T	GGDEF domain, diguanylate cyclase (c-di-GMP synthetase) or its enzymatically inactive variants
FAEPRAA2165_RS06830	1.65	reverse rubrerythrin-1	C	Rubrerythrin
FAEPRAA2165_RS11585	1.64	sodium:proton antiporter	P	Kef-type K+ transport system, membrane component KefB		proton transmembrane transport // transmembrane transport // cation transport	solute:proton antiporter activity // transporter activity	integral component of membrane // membrane
FAEPRAA2165_RS10310	1.63	hypothetical protein	R	CYTH domain, found in class IV adenylate cyclase and various triphosphatases
FAEPRAA2165_RS01090	1.62	16S rRNA (guanine(527)-N(7))-methyltransferase RsmG	J	16S rRNA G527 N7-methylase RsmG (former glucose-inhibited division protein B)		rRNA (guanine-N7)-methylation // methylation // rRNA methylation // rRNA processing	rRNA (guanine-N7-)-methyltransferase activity // transferase activity // rRNA methyltransferase activity // methyltransferase activity	cytoplasm	16S rRNA (guanine527-N7)-methyltransferase [EC:2.1.1.170]
FAEPRAA2165_RS14600	1.62	DUF4358 domain-containing protein
FAEPRAA2165_RS00905	1.62	galactose-1-epimerase	G	Galactose mutarotase or related enzyme		hexose metabolic process // carbohydrate metabolic process	carbohydrate binding // isomerase activity // aldose 1-epimerase activity // catalytic activity		aldose 1-epimerase [EC:5.1.3.3]
FAEPRAA2165_RS01570	1.62	hypothetical protein
FAEPRAA2165_RS10020	1.61	transcriptional repressor	P	Fe2+ or Zn2+ uptake regulation protein		regulation of transcription, DNA-templated	DNA-binding transcription factor activity // DNA binding		Fur family transcriptional regulator, peroxide stress response regulator
FAEPRAA2165_RS06470	1.61	pheromone binding protein	E	ABC-type oligopeptide transport system, periplasmic component				integral component of membrane // membrane	oligopeptide transport system substrate-binding protein
FAEPRAA2165_RS01415	1.6	NAD(P)/FAD-dependent oxidoreductase	R	Predicted flavoprotein YhiN
FAEPRAA2165_RS08220	1.6	RNA-binding S4 domain-containing protein	J	Ribosomal 50S subunit-recycling heat shock protein, contains S4 domain			RNA binding
FAEPRAA2165_RS06835	1.57	DUF1624 domain-containing protein	S	Uncharacterized membrane protein				integral component of membrane // membrane
FAEPRAA2165_RS09995	1.56	tRNA (adenosine(37)-N6)-dimethylallyltransferase MiaA	J	tRNA A37 N6-isopentenylltransferase MiaA		tRNA processing	tRNA dimethylallyltransferase activity // transferase activity // ATP binding // nucleotide binding		tRNA dimethylallyltransferase [EC:2.5.1.75]
FAEPRAA2165_RS14705	1.55	hypothetical protein
FAEPRAA2165_RS10260	1.51	MBL fold hydrolase	J	RNA processing exonuclease, beta-lactamase fold, Cft2 family					metallo-beta-lactamase family protein
FAEPRAA2165_RS09950	1.51	flagellar motor switch protein FliM	L	DNA uptake protein ComE and related DNA-binding proteins					competence protein ComEA
FAEPRAA2165_RS12420	1.5	N-acetyltransferase	JO	Protein N-acetyltransferase, RimJ/RimL family					[ribosomal protein S5]-alanine N-acetyltransferase [EC:2.3.1.267]
FAEPRAA2165_RS13920	1.52	SAM-dependent DNA methyltransferase	V	Type I restriction-modification system, DNA methylase subunit		methylation // DNA methylation	N-methyltransferase activity // methyltransferase activity // DNA binding // nucleic acid binding		type I restriction enzyme M protein [EC:2.1.1.72]
FAEPRAA2165_RS13355	-1.51	peptidase	DM	Cell division protein FtsI/penicillin-binding protein 2			penicillin binding	integral component of membrane // membrane	stage V sporulation protein D (sporulation-specific penicillin-binding protein)
FAEPRAA2165_RS12235	-1.54	nitrogen fixation protein NifU	O	NifU homolog involved in Fe-S cluster formation
FAEPRAA2165_RS06595	-1.54	purine permease	F	Xanthine/uracil permease		transmembrane transport	transmembrane transporter activity // transporter activity	integral component of membrane // membrane
FAEPRAA2165_RS05580	-1.55	energy-coupled thiamine transporter ThiT	H	Thiamine transporter ThiT		thiamine transmembrane transport // thiamine transport	thiamine transmembrane transporter activity // transporter activity	integral component of membrane // membrane // plasma membrane	thiamine transporter
FAEPRAA2165_RS09905	-1.56	ribonuclease HII	L	Ribonuclease HII		RNA phosphodiester bond hydrolysis, endonucleolytic // nucleic acid phosphodiester bond hydrolysis // RNA catabolic process	metal ion binding // manganese ion binding // hydrolase activity // RNA-DNA hybrid ribonuclease activity // endonuclease activity // nuclease activity // RNA binding // nucleic acid binding	cytoplasm	ribonuclease HII [EC:3.1.26.4]
FAEPRAA2165_RS01275	-1.57	MATE family efflux transporter	V	Na+-driven multidrug efflux pump			transporter activity
FAEPRAA2165_RS09870	-1.57	aminotransferase	KE	DNA-binding transcriptional regulator, MocR family, contains an aminotransferase domain			catalytic activity
FAEPRAA2165_RS00040	-1.59	type I pullulanase	G	Pullulanase/glycogen debranching enzyme	GH13_13(220-410)	metabolic process // carbohydrate metabolic process	pullulanase activity // hydrolase activity, acting on glycosyl bonds // hydrolase activity // hydrolase activity, hydrolyzing O-glycosyl compounds // catalytic activity		pullulanase [EC:3.2.1.41]
FAEPRAA2165_RS06600	-1.61	nucleotidyltransferase family protein	H	CTP:molybdopterin cytidylyltransferase MocA					molybdenum cofactor cytidylyltransferase [EC:2.7.7.76]
FAEPRAA2165_RS14620	-1.61	type II toxin-antitoxin system RelE/ParE family toxin	X	Plasmid stabilization system protein ParE
FAEPRAA2165_RS03750	-1.61	ABC transporter ATP-binding protein	V	ABC-type multidrug transport system, ATPase component			ATPase activity // ATP binding // nucleotide binding // transporter activity		ABC-2 type transport system ATP-binding protein
FAEPRAA2165_RS14120	-1.61	transposase
FAEPRAA2165_RS04195	-1.62	50S ribosomal protein L33	J	Ribosomal protein L33		translation	structural constituent of ribosome	ribosome // intracellular	large subunit ribosomal protein L33
FAEPRAA2165_RS09510	-1.65	hypothetical protein
FAEPRAA2165_RS14625	-1.67	type II toxin-antitoxin system Phd/YefM family antitoxin
FAEPRAA2165_RS05830	-1.67	acyl carrier protein	IQ	Acyl carrier protein		fatty acid biosynthetic process // fatty acid metabolic process // lipid metabolic process	acyl carrier activity	cytoplasm	acyl carrier protein
FAEPRAA2165_RS15025	-1.68	hypothetical protein						integral component of membrane // membrane
FAEPRAA2165_RS06405	-1.68	TetR/AcrR family transcriptional regulator	K	DNA-binding transcriptional regulator, AcrR family		regulation of transcription, DNA-templated // transcription, DNA-templated	DNA binding
FAEPRAA2165_RS04460	-1.69	DUF4430 domain-containing protein
FAEPRAA2165_RS04615	-1.7	tRNA (adenosine(37)-N6)-threonylcarbamoyltransferase complex ATPase subunit type 1 TsaE	J	tRNA A37 threonylcarbamoyladenosine biosynthesis protein TsaE					tRNA threonylcarbamoyladenosine biosynthesis protein TsaE
FAEPRAA2165_RS03215	-1.71	chromate transporter	P	Chromate transport protein ChrA		chromate transport	chromate transmembrane transporter activity // transporter activity	integral component of membrane // membrane	chromate transporter
FAEPRAA2165_RS10450	-1.75	NADPH-dependent butanol dehydrogenase	C	Alcohol dehydrogenase, class IV		oxidation-reduction process	metal ion binding // oxidoreductase activity // alcohol dehydrogenase (NAD) activity
FAEPRAA2165_RS02005	-1.75	D-Ala-D-Ala carboxypeptidase	M	LD-carboxypeptidase LdcB, LAS superfamily		proteolysis	peptidase activity // carboxypeptidase activity	integral component of membrane // membrane	zinc D-Ala-D-Ala carboxypeptidase [EC:3.4.17.14]
FAEPRAA2165_RS07160	-1.77	DUF512 domain-containing protein	C	Fe-S oxidoreductase, related to NifB/MoaA family			catalytic activity
FAEPRAA2165_RS11980	-1.81	hypothetical protein						integral component of membrane // membrane
FAEPRAA2165_RS05465	-1.82	AraC family transcriptional regulator	K	AraC-type DNA-binding domain and AraC-containing proteins
FAEPRAA2165_RS04190	-1.83	preprotein translocase subunit SecE	U	Preprotein translocase subunit SecE		intracellular protein transmembrane transport // protein transport by the Sec complex // protein transport // protein secretion // intracellular protein transport // protein targeting	P-P-bond-hydrolysis-driven protein transmembrane transporter activity // protein transporter activity	integral component of membrane // membrane // plasma membrane // intracellular	preprotein translocase subunit SecE
FAEPRAA2165_RS07615	-1.9	ribosome maturation factor RimP	J	Ribosome maturation factor RimP		ribosomal small subunit biogenesis // ribosome biogenesis		cytoplasm	ribosome maturation factor RimP
FAEPRAA2165_RS05855	-1.95	magnesium transporter	P	Mg/Co/Ni transporter MgtE (contains CBS domain)		magnesium ion transmembrane transport // cation transmembrane transport // magnesium ion transport // cation transport	metal ion binding // magnesium ion transmembrane transporter activity // cation transmembrane transporter activity // transporter activity	integral component of membrane // membrane // plasma membrane	magnesium transporter
FAEPRAA2165_RS00320	-2.01	hypothetical protein
FAEPRAA2165_RS09455	-2.01	RNA polymerase sigma-E factor	K	DNA-directed RNA polymerase specialized sigma subunit		regulation of transcription, DNA-templated // DNA-templated transcription, initiation	sigma factor activity // DNA-binding transcription factor activity // DNA binding		RNA polymerase sporulation-specific sigma factor
FAEPRAA2165_RS12880	-2.03	threonine/serine exporter	S	Uncharacterized membrane protein YjjB, DUF3815 family			transporter activity	integral component of membrane // membrane
FAEPRAA2165_RS12215	-2.03	DUF1284 domain-containing protein	S	Uncharacterized protein					uncharacterized protein
FAEPRAA2165_RS05955	-2.05	MFS transporter	G	Na+/melibiose symporter or related transporter		transmembrane transport // carbohydrate transport // sodium ion transport	symporter activity // transporter activity	integral component of membrane // membrane	glycoside/pentoside/hexuronide:cation symporter, GPH family
FAEPRAA2165_RS09910	-2.07	ribosome biogenesis GTPase YlqF	J	Ribosome biogenesis GTPase A			GTP binding // nucleotide binding	cytoplasm	ribosome biogenesis GTPase A
FAEPRAA2165_RS11990	-2.09	sigma-70 family RNA polymerase sigma factor	K	DNA-directed RNA polymerase specialized sigma subunit, sigma24 family					RNA polymerase sigma-70 factor, ECF subfamily
FAEPRAA2165_RS13670	-2.13	DNA-binding protein
FAEPRAA2165_RS15095	-2.13	hypothetical protein
FAEPRAA2165_RS04435	-2.14	branched-chain amino acid ABC transporter permease	E	Branched-chain amino acid ABC-type transport system, permease component		transmembrane transport	transmembrane transporter activity	integral component of membrane // membrane // plasma membrane	branched-chain amino acid transport system permease protein
FAEPRAA2165_RS00325	-2.19	hypothetical protein
FAEPRAA2165_RS11985	-2.2	hypothetical protein
FAEPRAA2165_RS15035	-2.23	putative fructokinase-4	G	Sugar or nucleoside kinase, ribokinase family		phosphorylation	transferase activity // kinase activity		fructokinase [EC:2.7.1.4]
FAEPRAA2165_RS09915	-2.45	signal peptidase I	U	Signal peptidase I		proteolysis	hydrolase activity // serine-type peptidase activity // peptidase activity	integral component of membrane // membrane	signal peptidase I [EC:3.4.21.89]
FAEPRAA2165_RS02040	-2.62	stage II sporulation protein P							stage II sporulation protein P
FAEPRAA2165_RS15405	-2.68	RNA polymerase sigma factor	K	DNA-directed RNA polymerase specialized sigma subunit		regulation of DNA-templated transcription, initiation // regulation of transcription, DNA-templated // DNA-templated transcription, initiation // transcription, DNA-templated	sigma factor activity // DNA-binding transcription factor activity // DNA binding		RNA polymerase sporulation-specific sigma factor
